# Supplementary material for: Deletion of the SELENOP gene leads to CNS atrophy with cerebellar ataxia in dogs
Source: PLoS Genet. 2021 Aug 2;17(8):e1009716. doi: 10.1371/journal.pgen.1009716 (PMC8360551; doi:10.1371/journal.pgen.1009716)
Supplement: S3 Table — (XLSX) [file pgen.1009716.s005.xlsx]

## Sheet: Private homozygous variants
Table S3. Private variants in the sequenced dog affected with cerebellar ataxia. Private variants were obtained by filtering all variants that were present at least once in nine wolf and 726 dog control genomes. This resulted in 1,525 homozygous private variants for the affected dog. Please note that variants are listed multiple times, if they have predicted effects on more than one transcript.
#CHROM	POS	REF	ALT	FILTER	EFFECT	IMPACT	GENE	GENEID	FEATURE	FEATUREID	BIOTYPE	RANK	HGVS_C	HGVS_P
1	331260	A	AAAT	PASS	upstream_gene_variant	MODIFIER	LOC102151484	102151484	transcript	102151484	pseudogene	-1	n.-2294_-2293insATT
1	331260	A	AAAT	PASS	intergenic_region	MODIFIER	LOC102151484-LOC100685702	102151484-100685702	intergenic_region	102151484-100685702		-1	n.331260_331261insAAT
1	2076474	C	CGT	PASS	intergenic_region	MODIFIER	LOC111090560-LOC111092037	111090560-111092037	intergenic_region	111090560-111092037		-1	n.2076474_2076475insGT
1	14530282	C	A	PASS	intron_variant	MODIFIER	TNFRSF11A	483957	transcript	XM_005615669.3	protein_coding	3	c.284-91G>T
1	21224588	C	CT	PASS	upstream_gene_variant	MODIFIER	LOC102154410	102154410	transcript	XM_022423786.1	protein_coding	-1	c.-1532_-1531insA
1	21224588	C	CT	PASS	intergenic_region	MODIFIER	LOC102154410-MBD2	102154410-483975	intergenic_region	102154410-483975		-1	n.21224588_21224589insT
1	21224610	T	A	PASS	upstream_gene_variant	MODIFIER	LOC102154410	102154410	transcript	XM_022423786.1	protein_coding	-1	c.-1553A>T
1	21224610	T	A	PASS	intergenic_region	MODIFIER	LOC102154410-MBD2	102154410-483975	intergenic_region	102154410-483975		-1	n.21224610T>A
1	21224611	GT	G	PASS	upstream_gene_variant	MODIFIER	LOC102154410	102154410	transcript	XM_022423786.1	protein_coding	-1	c.-1555delA
1	21224611	GT	G	PASS	intergenic_region	MODIFIER	LOC102154410-MBD2	102154410-483975	intergenic_region	102154410-483975		-1	n.21224612delT
1	32887576	G	A	PASS	intergenic_region	MODIFIER	LOC100686429-LOC102157053	100686429-102157053	intergenic_region	100686429-102157053		-1	n.32887576G>A
1	40830223	A	AAAC	PASS	intron_variant	MODIFIER	LOC111095759	111095759	transcript	XR_002626295.1	pseudogene	2	n.1428-1708_1428-1707insAAC
1	46488139	T	TTCCTTCCTTCCTTCCCTCCTCCTCC	PASS	intron_variant	MODIFIER	ARID1B	484047	transcript	XM_022424996.1	protein_coding	5	c.1285-5779_1285-5778insTCCTTCCTTCCTTCCCTCCTCCTCC
1	72565774	T	TTTG	PASS	intergenic_region	MODIFIER	LOC111096369-LOC106559361	111096369-106559361	intergenic_region	111096369-106559361		-1	n.72565774_72565775insTTG
1	76781260	A	G	GATKstd	intergenic_region	MODIFIER	LOC111096571-LOC111096572	111096571-111096572	intergenic_region	111096571-111096572		-1	n.76781260A>G
1	85181532	T	C	PASS	intergenic_region	MODIFIER	TMC1-LOC102153097	484168-102153097	intergenic_region	484168-102153097		-1	n.85181532T>C
1	85634275	T	TAA	PASS	intergenic_region	MODIFIER	GDA-C1H9orf57	484169-102153343	intergenic_region	484169-102153343		-1	n.85634275_85634276insAA
1	87152380	T	TTTTTC	PASS	intron_variant	MODIFIER	KLF9	484172	transcript	XM_022421260.1	protein_coding	1	c.506-12234_506-12233insTTTTC
1	87168555	T	C	GATKstd	downstream_gene_variant	MODIFIER	KLF9	484172	transcript	XM_022421260.1	protein_coding	-1	c.*3934T>C
1	87168555	T	C	GATKstd	intergenic_region	MODIFIER	KLF9-SMC5	484172-476327	intergenic_region	484172-476327		-1	n.87168555T>C
1	87234388	A	T	PASS	intron_variant	MODIFIER	SMC5	476327	transcript	XM_533529.6	protein_coding	9	c.1322-873T>A
1	87234388	A	T	PASS	intron_variant	MODIFIER	SMC5	476327	transcript	XM_005615875.2	protein_coding	9	c.1082-873T>A
1	87234388	A	T	PASS	intron_variant	MODIFIER	SMC5	476327	transcript	XM_005615874.3	protein_coding	9	c.1322-873T>A
1	87234388	A	T	PASS	intron_variant	MODIFIER	SMC5	476327	transcript	XM_022421276.1	protein_coding	9	c.1322-873T>A
1	87285683	C	A	GATKstd	upstream_gene_variant	MODIFIER	SMC5	476327	transcript	XM_533529.6	protein_coding	-1	c.-78G>T
1	87285683	C	A	GATKstd	upstream_gene_variant	MODIFIER	SMC5	476327	transcript	XM_005615875.2	protein_coding	-1	c.-4989G>T
1	87285683	C	A	GATKstd	upstream_gene_variant	MODIFIER	SMC5	476327	transcript	XM_005615874.3	protein_coding	-1	c.-78G>T
1	87285683	C	A	GATKstd	upstream_gene_variant	MODIFIER	SMC5	476327	transcript	XM_022421276.1	protein_coding	-1	c.-78G>T
1	87285683	C	A	GATKstd	intergenic_region	MODIFIER	SMC5-MAMDC2	476327-608871	intergenic_region	476327-608871		-1	n.87285683C>A
1	91013265	G	A	PASS	upstream_gene_variant	MODIFIER	LOC100686886	100686886	transcript	100686886	pseudogene	-1	n.-3353G>A
1	91013265	G	A	PASS	intergenic_region	MODIFIER	SMARCA2-LOC100686886	476335-100686886	intergenic_region	476335-100686886		-1	n.91013265G>A
1	91241542	G	A	PASS	upstream_gene_variant	MODIFIER	VLDLR	476336	transcript	NM_001286978.1	protein_coding	-1	c.-533G>A
1	91241542	G	A	PASS	upstream_gene_variant	MODIFIER	VLDLR	476336	transcript	XM_003432618.4	protein_coding	-1	c.-533G>A
1	91241542	G	A	PASS	upstream_gene_variant	MODIFIER	VLDLR	476336	transcript	XM_005615907.3	protein_coding	-1	c.-533G>A
1	91241542	G	A	PASS	upstream_gene_variant	MODIFIER	VLDLR	476336	transcript	XM_022419275.1	protein_coding	-1	c.-533G>A
1	91241542	G	A	PASS	intron_variant	MODIFIER	LOC102151732	102151732	transcript	XR_002628803.1	pseudogene	1	n.96+65C>T
1	91241542	G	A	PASS	intron_variant	MODIFIER	LOC102151732	102151732	transcript	XR_002628810.1	pseudogene	1	n.92+65C>T
1	91241542	G	A	PASS	intron_variant	MODIFIER	LOC102151732	102151732	transcript	XR_002628804.1	pseudogene	1	n.92+65C>T
1	91241542	G	A	PASS	intron_variant	MODIFIER	LOC102151732	102151732	transcript	XR_002628805.1	pseudogene	1	n.94+65C>T
1	91241542	G	A	PASS	intron_variant	MODIFIER	LOC102151732	102151732	transcript	XR_002628816.1	pseudogene	1	n.91+65C>T
1	91241542	G	A	PASS	intron_variant	MODIFIER	LOC102151732	102151732	transcript	XR_001317283.2	pseudogene	1	n.92+65C>T
1	91241542	G	A	PASS	intron_variant	MODIFIER	LOC102151732	102151732	transcript	XR_002628812.1	pseudogene	1	n.92+65C>T
1	91241542	G	A	PASS	intron_variant	MODIFIER	LOC102151732	102151732	transcript	XR_001317278.2	pseudogene	1	n.94+65C>T
1	91241542	G	A	PASS	intron_variant	MODIFIER	LOC102151732	102151732	transcript	XR_002628815.1	pseudogene	1	n.94+65C>T
1	91241542	G	A	PASS	intron_variant	MODIFIER	LOC102151732	102151732	transcript	XR_002628809.1	pseudogene	1	n.95+65C>T
1	91241542	G	A	PASS	intron_variant	MODIFIER	LOC102151732	102151732	transcript	XR_002628814.1	pseudogene	1	n.95+65C>T
1	91241542	G	A	PASS	intron_variant	MODIFIER	LOC102151732	102151732	transcript	XR_002628808.1	pseudogene	1	n.92+65C>T
1	91243268	G	T	PASS	upstream_gene_variant	MODIFIER	LOC102151732	102151732	transcript	XR_002628803.1	pseudogene	-1	n.-1566C>A
1	91243268	G	T	PASS	upstream_gene_variant	MODIFIER	LOC102151732	102151732	transcript	XR_002628810.1	pseudogene	-1	n.-1570C>A
1	91243268	G	T	PASS	upstream_gene_variant	MODIFIER	LOC102151732	102151732	transcript	XR_002628804.1	pseudogene	-1	n.-1570C>A
1	91243268	G	T	PASS	upstream_gene_variant	MODIFIER	LOC102151732	102151732	transcript	XR_002628805.1	pseudogene	-1	n.-1568C>A
1	91243268	G	T	PASS	upstream_gene_variant	MODIFIER	LOC102151732	102151732	transcript	XR_002628816.1	pseudogene	-1	n.-1571C>A
1	91243268	G	T	PASS	upstream_gene_variant	MODIFIER	LOC102151732	102151732	transcript	XR_001317283.2	pseudogene	-1	n.-1570C>A
1	91243268	G	T	PASS	upstream_gene_variant	MODIFIER	LOC102151732	102151732	transcript	XR_002628812.1	pseudogene	-1	n.-1570C>A
1	91243268	G	T	PASS	upstream_gene_variant	MODIFIER	LOC102151732	102151732	transcript	XR_001317278.2	pseudogene	-1	n.-1568C>A
1	91243268	G	T	PASS	upstream_gene_variant	MODIFIER	LOC102151732	102151732	transcript	XR_002628815.1	pseudogene	-1	n.-1568C>A
1	91243268	G	T	PASS	upstream_gene_variant	MODIFIER	LOC102151732	102151732	transcript	XR_002628809.1	pseudogene	-1	n.-1567C>A
1	91243268	G	T	PASS	upstream_gene_variant	MODIFIER	LOC102151732	102151732	transcript	XR_002628814.1	pseudogene	-1	n.-1567C>A
1	91243268	G	T	PASS	upstream_gene_variant	MODIFIER	LOC102151732	102151732	transcript	XR_002628808.1	pseudogene	-1	n.-1570C>A
1	91243268	G	T	PASS	intron_variant	MODIFIER	VLDLR	476336	transcript	NM_001286978.1	protein_coding	1	c.82+1112G>T
1	91243268	G	T	PASS	intron_variant	MODIFIER	VLDLR	476336	transcript	XM_003432618.4	protein_coding	1	c.82+1112G>T
1	91243268	G	T	PASS	intron_variant	MODIFIER	VLDLR	476336	transcript	XM_005615907.3	protein_coding	1	c.82+1112G>T
1	91243268	G	T	PASS	intron_variant	MODIFIER	VLDLR	476336	transcript	XM_022419275.1	protein_coding	1	c.82+1112G>T
1	95986571	C	CGA	PASS	intergenic_region	MODIFIER	SYK-DIRAS2	484196-484197	intergenic_region	484196-484197		-1	n.95986571_95986572insGA
1	97409306	G	GA	PASS	intron_variant	MODIFIER	SPIN1	476353	transcript	XM_014117997.2	protein_coding	2	c.-159+16473_-159+16474insT
1	97409306	G	GA	PASS	intron_variant	MODIFIER	SPIN1	476353	transcript	XM_022422132.1	protein_coding	2	c.-24+16473_-24+16474insT
1	97409306	G	GA	PASS	intron_variant	MODIFIER	SPIN1	476353	transcript	XM_533554.6	protein_coding	3	c.-159+16224_-159+16225insT
1	99317345	A	AGAGAGAGAGAGAGAGG	PASS	intron_variant	MODIFIER	LOC111097189	111097189	transcript	XR_002629572.1	pseudogene	3	n.1189-8882_1189-8881insCCTCTCTCTCTCTCTC
1	99317345	A	AGAGAGAGAGAGAGAGG	PASS	intron_variant	MODIFIER	LOC111097189	111097189	transcript	XR_002629573.1	pseudogene	3	n.1125-8882_1125-8881insCCTCTCTCTCTCTCTC
1	99317350	A	G	PASS	intron_variant	MODIFIER	LOC111097189	111097189	transcript	XR_002629572.1	pseudogene	3	n.1189-8886T>C
1	99317350	A	G	PASS	intron_variant	MODIFIER	LOC111097189	111097189	transcript	XR_002629573.1	pseudogene	3	n.1125-8886T>C
1	99994925	A	AGGCACTGTATAATTATTATTATTTTTTTTTTTTTTTTTTTTTTT	PASS	intron_variant	MODIFIER	LOC102152916	102152916	transcript	XM_022426985.1	protein_coding	3	c.36+7944_36+7945insGGCACTGTATAATTATTATTATTTTTTTTTTTTTTTTTTTTTTT
1	99994925	A	AGGCACTGTATAATTATTATTATTTTTTTTTTTTTTTTTTTTTTT	PASS	intron_variant	MODIFIER	LOC102152916	102152916	transcript	XM_022426997.1	protein_coding	3	c.155-10313_155-10312insGGCACTGTATAATTATTATTATTTTTTTTTTTTTTTTTTTTTTT
1	99994925	A	AGGCACTGTATAATTATTATTATTTTTTTTTTTTTTTTTTTTTTT	PASS	intron_variant	MODIFIER	LOC102152916	102152916	transcript	XM_022426999.1	protein_coding	3	c.155-10313_155-10312insGGCACTGTATAATTATTATTATTTTTTTTTTTTTTTTTTTTTTT
1	99994925	A	AGGCACTGTATAATTATTATTATTTTTTTTTTTTTTTTTTTTTTT	PASS	intron_variant	MODIFIER	LOC102152916	102152916	transcript	XM_022426988.1	protein_coding	3	c.36+7944_36+7945insGGCACTGTATAATTATTATTATTTTTTTTTTTTTTTTTTTTTTT
1	99994925	A	AGGCACTGTATAATTATTATTATTTTTTTTTTTTTTTTTTTTTTT	PASS	intron_variant	MODIFIER	LOC102152916	102152916	transcript	XM_022427007.1	protein_coding	1	c.-51-9278_-51-9277insGGCACTGTATAATTATTATTATTTTTTTTTTTTTTTTTTTTTTT
1	99994925	A	AGGCACTGTATAATTATTATTATTTTTTTTTTTTTTTTTTTTTTT	PASS	intron_variant	MODIFIER	LOC102152916	102152916	transcript	XM_022427004.1	protein_coding	2	c.26-10313_26-10312insGGCACTGTATAATTATTATTATTTTTTTTTTTTTTTTTTTTTTT
1	99994925	A	AGGCACTGTATAATTATTATTATTTTTTTTTTTTTTTTTTTTTTT	PASS	intron_variant	MODIFIER	LOC102152916	102152916	transcript	XM_022426990.1	protein_coding	3	c.36+7944_36+7945insGGCACTGTATAATTATTATTATTTTTTTTTTTTTTTTTTTTTTT
1	99994925	A	AGGCACTGTATAATTATTATTATTTTTTTTTTTTTTTTTTTTTTT	PASS	intron_variant	MODIFIER	LOC102152916	102152916	transcript	XM_022426993.1	protein_coding	1	c.34-9278_34-9277insGGCACTGTATAATTATTATTATTTTTTTTTTTTTTTTTTTTTTT
1	99994925	A	AGGCACTGTATAATTATTATTATTTTTTTTTTTTTTTTTTTTTTT	PASS	intron_variant	MODIFIER	LOC102152916	102152916	transcript	XM_022427000.1	protein_coding	1	c.26-10313_26-10312insGGCACTGTATAATTATTATTATTTTTTTTTTTTTTTTTTTTTTT
1	99994925	A	AGGCACTGTATAATTATTATTATTTTTTTTTTTTTTTTTTTTTTT	PASS	intron_variant	MODIFIER	LOC102152916	102152916	transcript	XM_022427017.1	protein_coding	1	c.36+7944_36+7945insGGCACTGTATAATTATTATTATTTTTTTTTTTTTTTTTTTTTTT
1	100698037	C	G	PASS	downstream_gene_variant	MODIFIER	LOC100685630	100685630	transcript	XM_022403467.1	protein_coding	-1	c.*1121G>C
1	100698037	C	G	PASS	intron_variant	MODIFIER	LOC106558942	106558942	transcript	XM_014114690.2	protein_coding	1	c.-1100+4572G>C
1	101192359	GAAAGAAAGAA	G	PASS	intergenic_region	MODIFIER	ZIM2-LOC100687467	102154522-100687467	intergenic_region	102154522-100687467		-1	n.101192360_101192369delAAAGAAAGAA
1	101785158	ATTTAC	A	PASS	upstream_gene_variant	MODIFIER	ZNF787	484286	transcript	XM_005616095.3	protein_coding	-1	c.-2131_-2127delTTTAC
1	101785158	ATTTAC	A	PASS	upstream_gene_variant	MODIFIER	ZNF787	484286	transcript	XM_022422653.1	protein_coding	-1	c.-2131_-2127delTTTAC
1	101785158	ATTTAC	A	PASS	upstream_gene_variant	MODIFIER	ZNF787	484286	transcript	XM_022422683.1	protein_coding	-1	c.-2131_-2127delTTTAC
1	101785158	ATTTAC	A	PASS	upstream_gene_variant	MODIFIER	ZNF787	484286	transcript	XM_022422691.1	protein_coding	-1	c.-2131_-2127delTTTAC
1	101785158	ATTTAC	A	PASS	intron_variant	MODIFIER	ZNF787	484286	transcript	XM_005616092.3	protein_coding	1	c.39-2121_39-2117delTTTAC
1	101785158	ATTTAC	A	PASS	intron_variant	MODIFIER	ZNF787	484286	transcript	XM_005616097.3	protein_coding	1	c.-10-2121_-10-2117delTTTAC
1	101785158	ATTTAC	A	PASS	intron_variant	MODIFIER	ZNF787	484286	transcript	XM_022422661.1	protein_coding	1	c.-10-2121_-10-2117delTTTAC
1	101785158	ATTTAC	A	PASS	intron_variant	MODIFIER	ZNF787	484286	transcript	XM_022422692.1	protein_coding	1	c.-10-2121_-10-2117delTTTAC
1	101785158	ATTTAC	A	PASS	intron_variant	MODIFIER	ZNF787	484286	transcript	XM_022422695.1	protein_coding	1	c.-10-2121_-10-2117delTTTAC
1	101785158	ATTTAC	A	PASS	intron_variant	MODIFIER	ZNF787	484286	transcript	XM_005616096.3	protein_coding	1	c.-10-2121_-10-2117delTTTAC
1	101785158	ATTTAC	A	PASS	intron_variant	MODIFIER	ZNF787	484286	transcript	XM_005616094.3	protein_coding	1	c.-10-2121_-10-2117delTTTAC
1	101785158	ATTTAC	A	PASS	intron_variant	MODIFIER	ZNF787	484286	transcript	XM_022422642.1	protein_coding	1	c.-193-1224_-193-1220delTTTAC
1	101785158	ATTTAC	A	PASS	intron_variant	MODIFIER	ZNF787	484286	transcript	XM_541401.6	protein_coding	1	c.39-2121_39-2117delTTTAC
1	101785158	ATTTAC	A	PASS	intron_variant	MODIFIER	ZNF787	484286	transcript	XM_014114707.2	protein_coding	2	c.5+751_5+755delTTTAC
1	101785158	ATTTAC	A	PASS	intron_variant	MODIFIER	ZNF787	484286	transcript	XM_022422668.1	protein_coding	1	c.-10-2121_-10-2117delTTTAC
1	102262596	A	AAATC	PASS	downstream_gene_variant	MODIFIER	LOC111097351	111097351	transcript	XM_022422978.1	protein_coding	-1	c.*1138_*1139insAATC
1	102262596	A	AAATC	PASS	intron_variant	MODIFIER	SHISA7	611299	transcript	XM_022403816.1	protein_coding	2	c.371-345_371-344insAATC
1	102700137	G	A	PASS	intergenic_region	MODIFIER	NCR1-FCAR	611390-106559252	intergenic_region	611390-106559252		-1	n.102700137G>A
1	104504017	C	A	PASS	intergenic_region	MODIFIER	LOC102151412-LOC482273	102151412-482273	intergenic_region	102151412-482273		-1	n.104504017C>A
1	112076319	C	G	PASS	upstream_gene_variant	MODIFIER	TMEM145	102153828	transcript	XM_022405815.1	protein_coding	-1	c.-4261G>C
1	112076319	C	G	PASS	upstream_gene_variant	MODIFIER	PRR19	612449	transcript	XM_005616534.3	protein_coding	-1	c.-1009G>C
1	112076319	C	G	PASS	upstream_gene_variant	MODIFIER	PAFAH1B3	476449	transcript	XM_005616532.3	protein_coding	-1	c.-2368C>G
1	112076319	C	G	PASS	upstream_gene_variant	MODIFIER	PRR19	612449	transcript	XM_850176.5	protein_coding	-1	c.-1009G>C
1	112076319	C	G	PASS	upstream_gene_variant	MODIFIER	PAFAH1B3	476449	transcript	XM_014120190.2	protein_coding	-1	c.-2368C>G
1	112076319	C	G	PASS	intergenic_region	MODIFIER	PRR19-PAFAH1B3	612449-476449	intergenic_region	612449-476449		-1	n.112076319C>G
1	112913869	TTTTTTC	T	PASS	intergenic_region	MODIFIER	CYP2A7-CYP2A13	484493-484494	intergenic_region	484493-484494		-1	n.112913870_112913875delTTTTTC
1	116838271	G	T	PASS	upstream_gene_variant	MODIFIER	LOC102155487	102155487	transcript	XM_022404362.1	protein_coding	-1	c.-6127G>T
1	116838271	G	T	PASS	intron_variant	MODIFIER	PRODH2	484572	transcript	NM_001313832.1	protein_coding	7	c.1001+1760G>T
1	116838294	G	C	PASS	upstream_gene_variant	MODIFIER	LOC102155487	102155487	transcript	XM_022404362.1	protein_coding	-1	c.-6104G>C
1	116838294	G	C	PASS	intron_variant	MODIFIER	PRODH2	484572	transcript	NM_001313832.1	protein_coding	7	c.1001+1783G>C
1	118768044	G	GT	PASS	intron_variant	MODIFIER	PEPD	476493	transcript	XM_533702.5	protein_coding	12	c.968-1340_968-1339insT
1	118768044	G	GT	PASS	intron_variant	MODIFIER	PEPD	476493	transcript	XM_005616765.3	protein_coding	10	c.752-1340_752-1339insT
1	121282536	C	T	PASS	downstream_gene_variant	MODIFIER	ZNF536	484609	transcript	XR_002632192.1	pseudogene	-1	n.*4746G>A
1	121282536	C	T	PASS	intron_variant	MODIFIER	ZNF536	484609	transcript	XM_005616788.3	protein_coding	2	c.-3+5417G>A
1	121282536	C	T	PASS	intron_variant	MODIFIER	ZNF536	484609	transcript	XM_005616784.3	protein_coding	2	c.-3+5417G>A
1	121282536	C	T	PASS	intron_variant	MODIFIER	ZNF536	484609	transcript	XM_022426450.1	protein_coding	3	c.-3+5417G>A
1	121282536	C	T	PASS	intron_variant	MODIFIER	ZNF536	484609	transcript	XM_005616786.3	protein_coding	2	c.-3+5417G>A
1	121282536	C	T	PASS	intron_variant	MODIFIER	ZNF536	484609	transcript	XM_005616785.3	protein_coding	2	c.-3+5417G>A
1	121282536	C	T	PASS	intron_variant	MODIFIER	ZNF536	484609	transcript	XM_005616787.3	protein_coding	2	c.-3+5417G>A
2	5006521	C	T	PASS	upstream_gene_variant	MODIFIER	LOC607539	607539	transcript	XM_014121465.2	protein_coding	-1	c.-11826G>A
2	5006521	C	T	PASS	intron_variant	MODIFIER	LOC607539	607539	transcript	XM_014121459.2	protein_coding	5	c.-37-2338G>A
2	5006521	C	T	PASS	intron_variant	MODIFIER	LOC607539	607539	transcript	XR_002623433.1	pseudogene	5	n.438-2338G>A
2	5006521	C	T	PASS	intron_variant	MODIFIER	LOC607539	607539	transcript	XM_014121463.2	protein_coding	5	c.-37-2338G>A
2	5006521	C	T	PASS	intron_variant	MODIFIER	LOC607539	607539	transcript	XM_022415073.1	protein_coding	5	c.-37-2338G>A
2	5006521	C	T	PASS	intron_variant	MODIFIER	LOC607539	607539	transcript	XM_022415082.1	protein_coding	4	c.-37-2338G>A
2	5006521	C	T	PASS	intron_variant	MODIFIER	LOC607539	607539	transcript	XM_022415086.1	protein_coding	3	c.-37-2338G>A
2	5006521	C	T	PASS	intron_variant	MODIFIER	LOC607539	607539	transcript	XM_022415092.1	protein_coding	5	c.-37-2338G>A
2	5006521	C	T	PASS	intron_variant	MODIFIER	LOC607539	607539	transcript	XM_022415083.1	protein_coding	4	c.-37-2338G>A
2	5006521	C	T	PASS	intron_variant	MODIFIER	LOC607539	607539	transcript	XM_022415104.1	protein_coding	5	c.-37-2338G>A
2	5006521	C	T	PASS	intron_variant	MODIFIER	LOC607539	607539	transcript	XM_022415106.1	protein_coding	5	c.-37-2338G>A
2	5832695	A	G	PASS	downstream_gene_variant	MODIFIER	LOC106560063	106560063	transcript	XR_001318332.2	pseudogene	-1	n.*1077A>G
2	5832695	A	G	PASS	intron_variant	MODIFIER	LOC111091106	111091106	transcript	XM_022405927.1	protein_coding	3	c.547-186009T>C
2	5872648	TTTTTA	T	PASS	intron_variant	MODIFIER	LOC111091106	111091106	transcript	XM_022405927.1	protein_coding	3	c.547-225967_547-225963delTAAAA
2	5872648	TTTTTA	T	PASS	intron_variant	MODIFIER	LOC106560062	106560062	transcript	XR_002623664.1	pseudogene	1	n.407-17393_407-17389delTAAAA
2	5872648	TTTTTA	T	PASS	intron_variant	MODIFIER	LOC102155799	102155799	transcript	XR_291487.2	pseudogene	2	n.178+504_178+508delTTTTA
2	5872648	TTTTTA	T	PASS	intron_variant	MODIFIER	LOC106560062	106560062	transcript	XR_001318331.2	pseudogene	1	n.223-17393_223-17389delTAAAA
2	5872648	TTTTTA	T	PASS	intron_variant	MODIFIER	LOC102155799	102155799	transcript	XR_002623642.1	pseudogene	2	n.203+504_203+508delTTTTA
2	16571416	G	A	PASS	intergenic_region	MODIFIER	JCAD-LOC100682866	477964-100682866	intergenic_region	477964-100682866		-1	n.16571416G>A
2	18323153	C	T	PASS	downstream_gene_variant	MODIFIER	ARMC4	477959	transcript	XM_535146.7	protein_coding	-1	c.*6407C>T
2	18323153	C	T	PASS	downstream_gene_variant	MODIFIER	ARMC4	477959	transcript	XM_005617066.3	protein_coding	-1	c.*6407C>T
2	18323153	C	T	PASS	downstream_gene_variant	MODIFIER	ARMC4	477959	transcript	XM_022407260.1	protein_coding	-1	c.*6407C>T
2	18323153	C	T	PASS	intergenic_region	MODIFIER	ARMC4-LOC100856304	477959-100856304	intergenic_region	477959-100856304		-1	n.18323153C>T
2	18323155	C	A	PASS	downstream_gene_variant	MODIFIER	ARMC4	477959	transcript	XM_535146.7	protein_coding	-1	c.*6409C>A
2	18323155	C	A	PASS	downstream_gene_variant	MODIFIER	ARMC4	477959	transcript	XM_005617066.3	protein_coding	-1	c.*6409C>A
2	18323155	C	A	PASS	downstream_gene_variant	MODIFIER	ARMC4	477959	transcript	XM_022407260.1	protein_coding	-1	c.*6409C>A
2	18323155	C	A	PASS	intergenic_region	MODIFIER	ARMC4-LOC100856304	477959-100856304	intergenic_region	477959-100856304		-1	n.18323155C>A
2	19848018	A	C	PASS	intron_variant	MODIFIER	CUBN	403767	transcript	NM_001003148.1	protein_coding	22	c.3128-1678A>C
2	19848018	A	C	PASS	intron_variant	MODIFIER	LOC106560160	106560160	transcript	XR_002617050.1	pseudogene	3	n.609+12472T>G
2	19848018	A	C	PASS	intron_variant	MODIFIER	LOC106560160	106560160	transcript	XR_002617056.1	pseudogene	3	n.554+12472T>G
2	24369795	AG	A	PASS	upstream_gene_variant	MODIFIER	UPF2	487130	transcript	XM_022407840.1	protein_coding	-1	c.-6745delG
2	24369795	AG	A	PASS	upstream_gene_variant	MODIFIER	UPF2	487130	transcript	XM_005617144.3	protein_coding	-1	c.-6745delG
2	24369795	AG	A	PASS	upstream_gene_variant	MODIFIER	UPF2	487130	transcript	XM_022407842.1	protein_coding	-1	c.-6745delG
2	24369795	AG	A	PASS	intergenic_region	MODIFIER	DHTKD1-UPF2	478008-487130	intergenic_region	478008-487130		-1	n.24369796delG
2	28702522	A	C	PASS	intron_variant	MODIFIER	SFMBT2	608271	transcript	XM_005617161.3	protein_coding	4	c.436+27999A>C
2	28702522	A	C	PASS	intron_variant	MODIFIER	SFMBT2	608271	transcript	XM_014106245.2	protein_coding	4	c.436+27999A>C
2	28702522	A	C	PASS	intron_variant	MODIFIER	SFMBT2	608271	transcript	XM_005617162.3	protein_coding	4	c.436+27999A>C
2	28702522	A	C	PASS	intron_variant	MODIFIER	SFMBT2	608271	transcript	XM_005617163.3	protein_coding	4	c.436+27999A>C
2	29803248	A	G	PASS	intergenic_region	MODIFIER	PFKFB3-LOC111091659	487139-111091659	intergenic_region	487139-111091659		-1	n.29803248A>G
2	29803249	A	T	PASS	intergenic_region	MODIFIER	PFKFB3-LOC111091659	487139-111091659	intergenic_region	487139-111091659		-1	n.29803249A>T
2	33557488	C	G	PASS	intron_variant	MODIFIER	ADARB2	487153	transcript	XM_022414690.1	protein_coding	1	c.100+46428C>G
2	51791723	C	T	PASS	intron_variant	MODIFIER	SREK1	487233	transcript	XM_005617452.3	protein_coding	10	c.1553+649C>T
2	51791723	C	T	PASS	intron_variant	MODIFIER	SREK1	487233	transcript	XM_005617453.3	protein_coding	10	c.1553+649C>T
2	51791723	C	T	PASS	intron_variant	MODIFIER	SREK1	487233	transcript	XM_022410107.1	protein_coding	9	c.1490+649C>T
2	51791723	C	T	PASS	intron_variant	MODIFIER	SREK1	487233	transcript	XM_544361.6	protein_coding	9	c.1490+649C>T
2	51791723	C	T	PASS	intron_variant	MODIFIER	SREK1	487233	transcript	XM_005617455.3	protein_coding	9	c.1142+649C>T
2	51791723	C	T	PASS	intron_variant	MODIFIER	SREK1	487233	transcript	XM_014108794.2	protein_coding	9	c.1142+649C>T
2	51791723	C	T	PASS	intron_variant	MODIFIER	SREK1	487233	transcript	XM_022410113.1	protein_coding	5	c.695+649C>T
2	52466562	G	GTACAGCACAATGAAGTAATTCTGGAATTCAGAACTGGTCTCATAAAATGCACAGCGT	PASS	intron_variant	MODIFIER	MAST4	612904	transcript	XM_022414764.1	protein_coding	4	c.321-58521_321-58520insTACAGCACAATGAAGTAATTCTGGAATTCAGAACTGGTCTCATAAAATGCACAGCGT
2	56027473	G	GAGGGGCCACACGAGGA	PASS	intergenic_region	MODIFIER	FCHO2-TMEM171	478094-100855504	intergenic_region	478094-100855504		-1	n.56027473_56027474insAGGGGCCACACGAGGA
2	57869733	T	C	GATKstd	intergenic_region	MODIFIER	LOC102154190-LOC111092638	102154190-111092638	intergenic_region	102154190-111092638		-1	n.57869733T>C
2	74493598	TTTC	T	PASS	intron_variant	MODIFIER	RHCE	612220	transcript	NM_001048036.2	protein_coding	7	c.1077-878_1077-876delTTC
2	74493598	TTTC	T	PASS	intron_variant	MODIFIER	RHCE	612220	transcript	XR_002616076.1	pseudogene	6	n.1029-878_1029-876delTTC
2	77440896	T	A	PASS	intron_variant	MODIFIER	USP48	478198	transcript	XM_022413618.1	protein_coding	8	c.992-1566T>A
2	77440896	T	A	PASS	intron_variant	MODIFIER	USP48	478198	transcript	XM_022413622.1	protein_coding	8	c.992-1566T>A
2	77440896	T	A	PASS	intron_variant	MODIFIER	USP48	478198	transcript	XM_022413631.1	protein_coding	8	c.991+2284T>A
2	77440896	T	A	PASS	intron_variant	MODIFIER	USP48	478198	transcript	XM_022413633.1	protein_coding	8	c.991+2284T>A
2	77440896	T	A	PASS	intron_variant	MODIFIER	USP48	478198	transcript	XM_022413623.1	protein_coding	8	c.992-1566T>A
2	77440896	T	A	PASS	intron_variant	MODIFIER	USP48	478198	transcript	XM_022413627.1	protein_coding	8	c.992-1566T>A
2	77440896	T	A	PASS	intron_variant	MODIFIER	USP48	478198	transcript	XM_014110810.2	protein_coding	8	c.992-1566T>A
2	77440896	T	A	PASS	intron_variant	MODIFIER	USP48	478198	transcript	XM_535372.6	protein_coding	8	c.992-1566T>A
2	77440896	T	A	PASS	intron_variant	MODIFIER	USP48	478198	transcript	XM_022413634.1	protein_coding	7	c.791-1566T>A
2	81689934	G	C	PASS	synonymous_variant	LOW	SPEN	100687765	transcript	XM_022414304.1	protein_coding	11	c.7215C>G	p.Ser2405Ser
2	81717064	A	G	PASS	intron_variant	MODIFIER	SPEN	100687765	transcript	XM_022414304.1	protein_coding	3	c.882-1755T>C
2	83801574	G	A	PASS	intergenic_region	MODIFIER	AADACL4-DHRS3	607688-487436	intergenic_region	607688-487436		-1	n.83801574G>A
2	83813724	A	C	PASS	intergenic_region	MODIFIER	AADACL4-DHRS3	607688-487436	intergenic_region	607688-487436		-1	n.83813724A>C
3	2344573	CAGGGGGGG	C	PASS	intron_variant	MODIFIER	MAN2A1	488878	transcript	XM_022416581.1	protein_coding	19	c.3028-51_3028-44delCCCCCCCT
3	14576470	TTATAAAG	T	PASS	intron_variant	MODIFIER	MCTP1	488906	transcript	XM_022416712.1	protein_coding	9	c.732+756_732+762delTATAAAG
3	14576470	TTATAAAG	T	PASS	intron_variant	MODIFIER	MCTP1	488906	transcript	XM_022416718.1	protein_coding	9	c.621+756_621+762delTATAAAG
3	14576470	TTATAAAG	T	PASS	intron_variant	MODIFIER	MCTP1	488906	transcript	XM_022416717.1	protein_coding	9	c.732+756_732+762delTATAAAG
3	14576470	TTATAAAG	T	PASS	intron_variant	MODIFIER	MCTP1	488906	transcript	XM_022416713.1	protein_coding	9	c.732+756_732+762delTATAAAG
3	14576470	TTATAAAG	T	PASS	intron_variant	MODIFIER	MCTP1	488906	transcript	XM_022416715.1	protein_coding	9	c.732+756_732+762delTATAAAG
3	14576470	TTATAAAG	T	PASS	intron_variant	MODIFIER	MCTP1	488906	transcript	XM_022416714.1	protein_coding	8	c.655-4384_655-4378delTATAAAG
3	14576470	TTATAAAG	T	PASS	intron_variant	MODIFIER	MCTP1	488906	transcript	XM_005618099.3	protein_coding	8	c.684+756_684+762delTATAAAG
3	14576470	TTATAAAG	T	PASS	intron_variant	MODIFIER	MCTP1	488906	transcript	XM_005618100.3	protein_coding	7	c.645+756_645+762delTATAAAG
3	14576470	TTATAAAG	T	PASS	intron_variant	MODIFIER	MCTP1	488906	transcript	XM_005618104.3	protein_coding	6	c.568-4384_568-4378delTATAAAG
3	14576470	TTATAAAG	T	PASS	intron_variant	MODIFIER	MCTP1	488906	transcript	XM_022416716.1	protein_coding	7	c.595-4384_595-4378delTATAAAG
3	14576470	TTATAAAG	T	PASS	intron_variant	MODIFIER	MCTP1	488906	transcript	XM_005618106.3	protein_coding	6	c.547-4384_547-4378delTATAAAG
3	14576470	TTATAAAG	T	PASS	intron_variant	MODIFIER	MCTP1	488906	transcript	XM_005618107.3	protein_coding	5	c.508-4384_508-4378delTATAAAG
3	14576470	TTATAAAG	T	PASS	intron_variant	MODIFIER	MCTP1	488906	transcript	XM_014112208.2	protein_coding	6	c.547-4384_547-4378delTATAAAG
3	15680137	T	A	PASS	intron_variant	MODIFIER	FAM172A	102157038	transcript	XM_022416720.1	protein_coding	9	c.1181-14453T>A
3	23333166	C	T	PASS	intergenic_region	MODIFIER	LOC111095352-EDIL3	111095352-488919	intergenic_region	111095352-488919		-1	n.23333166C>T
3	27620712	CCCT	C	PASS	intron_variant	MODIFIER	JMY	610323	transcript	XM_014112251.2	protein_coding	1	c.451-10673_451-10671delAGG
3	35730129	T	C	PASS	intergenic_region	MODIFIER	LOC479011-SNRPN	479011-479012	intergenic_region	479011-479012		-1	n.35730129T>C
3	41477861	G	GAGCTGGTGTATGAAT	PASS	intron_variant	MODIFIER	LRRC28	479023	transcript	XM_005618305.2	protein_coding	2	c.169-3623_169-3622insATTCATACACCAGCT
3	41477861	G	GAGCTGGTGTATGAAT	PASS	intron_variant	MODIFIER	LRRC28	479023	transcript	XM_022416866.1	protein_coding	2	c.169-3623_169-3622insATTCATACACCAGCT
3	41477861	G	GAGCTGGTGTATGAAT	PASS	intron_variant	MODIFIER	LRRC28	479023	transcript	XM_022416867.1	protein_coding	2	c.160-3623_160-3622insATTCATACACCAGCT
3	41477861	G	GAGCTGGTGTATGAAT	PASS	intron_variant	MODIFIER	LRRC28	479023	transcript	XM_022416865.1	protein_coding	2	c.169-3623_169-3622insATTCATACACCAGCT
3	41477861	G	GAGCTGGTGTATGAAT	PASS	intron_variant	MODIFIER	LRRC28	479023	transcript	XM_022416868.1	protein_coding	2	c.130-3623_130-3622insATTCATACACCAGCT
3	41477861	G	GAGCTGGTGTATGAAT	PASS	intron_variant	MODIFIER	LRRC28	479023	transcript	XM_022416870.1	protein_coding	2	c.34-3623_34-3622insATTCATACACCAGCT
3	41477861	G	GAGCTGGTGTATGAAT	PASS	intron_variant	MODIFIER	LRRC28	479023	transcript	XM_014112394.2	protein_coding	2	c.169-3623_169-3622insATTCATACACCAGCT
3	41477861	G	GAGCTGGTGTATGAAT	PASS	intron_variant	MODIFIER	LRRC28	479023	transcript	XM_022416869.1	protein_coding	2	c.169-3623_169-3622insATTCATACACCAGCT
3	42512499	C	*,T	PASS	intergenic_region	MODIFIER	LOC111095363-ARRDC4	111095363-100855829	intergenic_region	111095363-100855829		-1	n.42512499C>T
3	49322632	T	G	PASS	intergenic_region	MODIFIER	AKAP13-KLHL25	479032-488725	intergenic_region	479032-488725		-1	n.49322632T>G
3	49322640	C	A	PASS	intergenic_region	MODIFIER	AKAP13-KLHL25	479032-488725	intergenic_region	479032-488725		-1	n.49322640C>A
3	49322642	T	G	PASS	intergenic_region	MODIFIER	AKAP13-KLHL25	479032-488725	intergenic_region	479032-488725		-1	n.49322642T>G
3	49322651	C	A	PASS	intergenic_region	MODIFIER	AKAP13-KLHL25	479032-488725	intergenic_region	479032-488725		-1	n.49322651C>A
3	49322652	A	G	PASS	intergenic_region	MODIFIER	AKAP13-KLHL25	479032-488725	intergenic_region	479032-488725		-1	n.49322652A>G
3	58044185	G	C	PASS	intron_variant	MODIFIER	RASGRF1	488774	transcript	XM_022417015.1	protein_coding	9	c.1382-406G>C
3	58044185	G	C	PASS	intron_variant	MODIFIER	RASGRF1	488774	transcript	XM_022417016.1	protein_coding	9	c.1382-406G>C
3	58044189	G	A	PASS	intron_variant	MODIFIER	RASGRF1	488774	transcript	XM_022417015.1	protein_coding	9	c.1382-402G>A
3	58044189	G	A	PASS	intron_variant	MODIFIER	RASGRF1	488774	transcript	XM_022417016.1	protein_coding	9	c.1382-402G>A
3	60077415	C	CCCGCCCCCCCAGGCTGCCCCTGACATCTCTGAAATGCACTCCCTGTTGGCCTGCCCAGCACTCTGGGCTCCGGCCAG	PASS	upstream_gene_variant	MODIFIER	HTRA3	100687287	transcript	XM_022416280.1	protein_coding	-1	c.-3672_-3671insCCGCCCCCCCAGGCTGCCCCTGACATCTCTGAAATGCACTCCCTGTTGGCCTGCCCAGCACTCTGGGCTCCGGCCAG
3	60077415	C	CCCGCCCCCCCAGGCTGCCCCTGACATCTCTGAAATGCACTCCCTGTTGGCCTGCCCAGCACTCTGGGCTCCGGCCAG	PASS	intergenic_region	MODIFIER	LOC111095376-HTRA3	111095376-100687287	intergenic_region	111095376-100687287		-1	n.60077415_60077416insCCGCCCCCCCAGGCTGCCCCTGACATCTCTGAAATGCACTCCCTGTTGGCCTGCCCAGCACTCTGGGCTCCGGCCAG
3	73580326	G	A	PASS	downstream_gene_variant	MODIFIER	TLR10	100379585	transcript	XM_005618242.3	protein_coding	-1	c.*9582G>A
3	73580326	G	A	PASS	downstream_gene_variant	MODIFIER	TLR10	100379585	transcript	XR_001315808.2	pseudogene	-1	n.*3937G>A
3	73580326	G	A	PASS	intron_variant	MODIFIER	TLR10	100379585	transcript	XM_022415701.1	protein_coding	2	c.277-8523G>A
3	78843306	A	G	PASS	intergenic_region	MODIFIER	LOC111095394-LOC611502	111095394-611502	intergenic_region	111095394-611502		-1	n.78843306A>G
3	85742578	T	A	PASS	intron_variant	MODIFIER	PPARGC1A	479127	transcript	XM_014112658.2	protein_coding	1	c.-47-85959T>A
3	91868834	T	TGGGGTACTGGGGAGAGTGGGAGGGTG	PASS	intron_variant	MODIFIER	LOC102154042	102154042	transcript	XM_022417310.1	protein_coding	2	c.195-3726_195-3725insCACCCTCCCACTCTCCCCAGTACCCC
3	91868834	T	TGGGGTACTGGGGAGAGTGGGAGGGTG	PASS	intron_variant	MODIFIER	LOC102154042	102154042	transcript	XM_022417311.1	protein_coding	4	c.135-3726_135-3725insCACCCTCCCACTCTCCCCAGTACCCC
3	91868834	T	TGGGGTACTGGGGAGAGTGGGAGGGTG	PASS	non_coding_transcript_exon_variant	MODIFIER	LOC106558600	106558600	transcript	XR_001315827.2	pseudogene	1	n.269_270insCACCCTCCCACTCTCCCCAGTACCCC
4	22584653	G	T	PASS	intron_variant	MODIFIER	PSAP	479240	transcript	XM_005618989.1	protein_coding	3	c.249+160C>A
4	22584653	G	T	PASS	intron_variant	MODIFIER	PSAP	479240	transcript	XM_005618990.1	protein_coding	3	c.249+160C>A
4	22584653	G	T	PASS	intron_variant	MODIFIER	PSAP	479240	transcript	XM_005618991.1	protein_coding	3	c.249+160C>A
4	22584653	G	T	PASS	intron_variant	MODIFIER	PSAP	479240	transcript	XM_005618992.3	protein_coding	3	c.249+160C>A
4	22584653	G	T	PASS	intron_variant	MODIFIER	PSAP	479240	transcript	XM_005618993.3	protein_coding	3	c.249+160C>A
4	22584653	G	T	PASS	intron_variant	MODIFIER	PSAP	479240	transcript	XM_856497.5	protein_coding	3	c.249+160C>A
4	23224522	A	AGGGATCCCTGGGTGGCGCAGCGGTTTAGTGCCTGCCTTTGGCCCAGGGCGCGATCCTGGAG,AGGGATCCCTGGGTGGCGCAGCGGTTTAGTGCCTGCCTTTGGCCC	PASS	intron_variant	MODIFIER	MICU1	479241	transcript	XM_022417549.1	protein_coding	1	c.-2+12597_-2+12598insCTCCAGGATCGCGCCCTGGGCCAAAGGCAGGCACTAAACCGCTGCGCCACCCAGGGATCCC
4	23224522	A	AGGGATCCCTGGGTGGCGCAGCGGTTTAGTGCCTGCCTTTGGCCCAGGGCGCGATCCTGGAG,AGGGATCCCTGGGTGGCGCAGCGGTTTAGTGCCTGCCTTTGGCCC	PASS	intron_variant	MODIFIER	MICU1	479241	transcript	XM_022417550.1	protein_coding	1	c.-84+12597_-84+12598insCTCCAGGATCGCGCCCTGGGCCAAAGGCAGGCACTAAACCGCTGCGCCACCCAGGGATCCC
4	23224522	A	AGGGATCCCTGGGTGGCGCAGCGGTTTAGTGCCTGCCTTTGGCCCAGGGCGCGATCCTGGAG,AGGGATCCCTGGGTGGCGCAGCGGTTTAGTGCCTGCCTTTGGCCC	PASS	intron_variant	MODIFIER	MICU1	479241	transcript	XM_022417553.1	protein_coding	1	c.-137+12597_-137+12598insCTCCAGGATCGCGCCCTGGGCCAAAGGCAGGCACTAAACCGCTGCGCCACCCAGGGATCCC
4	23224522	A	AGGGATCCCTGGGTGGCGCAGCGGTTTAGTGCCTGCCTTTGGCCCAGGGCGCGATCCTGGAG,AGGGATCCCTGGGTGGCGCAGCGGTTTAGTGCCTGCCTTTGGCCC	PASS	intron_variant	MODIFIER	MICU1	479241	transcript	XM_014112879.2	protein_coding	1	c.-2+12597_-2+12598insCTCCAGGATCGCGCCCTGGGCCAAAGGCAGGCACTAAACCGCTGCGCCACCCAGGGATCCC
4	23224522	A	AGGGATCCCTGGGTGGCGCAGCGGTTTAGTGCCTGCCTTTGGCCCAGGGCGCGATCCTGGAG,AGGGATCCCTGGGTGGCGCAGCGGTTTAGTGCCTGCCTTTGGCCC	PASS	intron_variant	MODIFIER	MICU1	479241	transcript	XM_014112882.2	protein_coding	1	c.-2+12597_-2+12598insCTCCAGGATCGCGCCCTGGGCCAAAGGCAGGCACTAAACCGCTGCGCCACCCAGGGATCCC
4	23224522	A	AGGGATCCCTGGGTGGCGCAGCGGTTTAGTGCCTGCCTTTGGCCCAGGGCGCGATCCTGGAG,AGGGATCCCTGGGTGGCGCAGCGGTTTAGTGCCTGCCTTTGGCCC	PASS	intron_variant	MODIFIER	MICU1	479241	transcript	XM_014112883.2	protein_coding	1	c.-2+12597_-2+12598insCTCCAGGATCGCGCCCTGGGCCAAAGGCAGGCACTAAACCGCTGCGCCACCCAGGGATCCC
4	23224522	A	AGGGATCCCTGGGTGGCGCAGCGGTTTAGTGCCTGCCTTTGGCCCAGGGCGCGATCCTGGAG,AGGGATCCCTGGGTGGCGCAGCGGTTTAGTGCCTGCCTTTGGCCC	PASS	intron_variant	MODIFIER	MICU1	479241	transcript	XM_014112884.2	protein_coding	1	c.-2+12597_-2+12598insCTCCAGGATCGCGCCCTGGGCCAAAGGCAGGCACTAAACCGCTGCGCCACCCAGGGATCCC
4	23224522	A	AGGGATCCCTGGGTGGCGCAGCGGTTTAGTGCCTGCCTTTGGCCCAGGGCGCGATCCTGGAG,AGGGATCCCTGGGTGGCGCAGCGGTTTAGTGCCTGCCTTTGGCCC	PASS	intron_variant	MODIFIER	MICU1	479241	transcript	XM_022417552.1	protein_coding	1	c.-55+12597_-55+12598insCTCCAGGATCGCGCCCTGGGCCAAAGGCAGGCACTAAACCGCTGCGCCACCCAGGGATCCC
4	23224522	A	AGGGATCCCTGGGTGGCGCAGCGGTTTAGTGCCTGCCTTTGGCCCAGGGCGCGATCCTGGAG,AGGGATCCCTGGGTGGCGCAGCGGTTTAGTGCCTGCCTTTGGCCC	PASS	intron_variant	MODIFIER	MICU1	479241	transcript	XM_022417551.1	protein_coding	1	c.-2+12607_-2+12608insCTCCAGGATCGCGCCCTGGGCCAAAGGCAGGCACTAAACCGCTGCGCCACCCAGGGATCCC
4	23224522	A	AGGGATCCCTGGGTGGCGCAGCGGTTTAGTGCCTGCCTTTGGCCCAGGGCGCGATCCTGGAG,AGGGATCCCTGGGTGGCGCAGCGGTTTAGTGCCTGCCTTTGGCCC	PASS	intron_variant	MODIFIER	MICU1	479241	transcript	XM_022417555.1	protein_coding	1	c.-55+12607_-55+12608insCTCCAGGATCGCGCCCTGGGCCAAAGGCAGGCACTAAACCGCTGCGCCACCCAGGGATCCC
4	23224522	A	AGGGATCCCTGGGTGGCGCAGCGGTTTAGTGCCTGCCTTTGGCCCAGGGCGCGATCCTGGAG,AGGGATCCCTGGGTGGCGCAGCGGTTTAGTGCCTGCCTTTGGCCC	PASS	intron_variant	MODIFIER	MICU1	479241	transcript	XM_022417554.1	protein_coding	1	c.-55+12607_-55+12608insCTCCAGGATCGCGCCCTGGGCCAAAGGCAGGCACTAAACCGCTGCGCCACCCAGGGATCCC
4	23972045	T	C	PASS	downstream_gene_variant	MODIFIER	PPP3CB	479248	transcript	XM_005619030.2	protein_coding	-1	c.*5422A>G
4	23972045	T	C	PASS	downstream_gene_variant	MODIFIER	PPP3CB	479248	transcript	XM_005619031.2	protein_coding	-1	c.*5422A>G
4	23972045	T	C	PASS	downstream_gene_variant	MODIFIER	PPP3CB	479248	transcript	XM_005619032.3	protein_coding	-1	c.*5422A>G
4	23972045	T	C	PASS	downstream_gene_variant	MODIFIER	PPP3CB	479248	transcript	XM_005619033.3	protein_coding	-1	c.*5422A>G
4	23972045	T	C	PASS	downstream_gene_variant	MODIFIER	PPP3CB	479248	transcript	XM_005619034.2	protein_coding	-1	c.*5422A>G
4	23972045	T	C	PASS	downstream_gene_variant	MODIFIER	PPP3CB	479248	transcript	XM_536390.5	protein_coding	-1	c.*5422A>G
4	23972045	T	C	PASS	intron_variant	MODIFIER	MSS51	479247	transcript	XM_536389.6	protein_coding	1	c.-24+1122A>G
4	24120104	G	A	GATKstd	intron_variant	MODIFIER	LOC111095487	111095487	transcript	111095487	pseudogene	2	n.238+5507G>A
4	24120104	G	A	GATKstd	intron_variant	MODIFIER	USP54	479249	transcript	XM_014112900.2	protein_coding	1	c.-426+24533C>T
4	24120104	G	A	GATKstd	intron_variant	MODIFIER	USP54	479249	transcript	XM_014112896.2	protein_coding	1	c.-425-25831C>T
4	24120104	G	A	GATKstd	intron_variant	MODIFIER	USP54	479249	transcript	XM_022417570.1	protein_coding	2	c.-426+9028C>T
4	24120104	G	A	GATKstd	intron_variant	MODIFIER	USP54	479249	transcript	XM_014112901.2	protein_coding	1	c.-425-25831C>T
4	24120104	G	A	GATKstd	intron_variant	MODIFIER	USP54	479249	transcript	XM_022417568.1	protein_coding	2	c.-426+9028C>T
4	24120104	G	A	GATKstd	intron_variant	MODIFIER	USP54	479249	transcript	XM_014112897.2	protein_coding	1	c.-425-25831C>T
4	24697420	C	CATAA	PASS	intron_variant	MODIFIER	ADK	479253	transcript	XM_005619060.3	protein_coding	4	c.276-9644_276-9643insATAA
4	24697420	C	CATAA	PASS	intron_variant	MODIFIER	ADK	479253	transcript	XM_536396.6	protein_coding	3	c.195-9644_195-9643insATAA
4	24697420	C	CATAA	PASS	intron_variant	MODIFIER	ADK	479253	transcript	XM_005619067.3	protein_coding	4	c.276-9644_276-9643insATAA
4	24697420	C	CATAA	PASS	intron_variant	MODIFIER	ADK	479253	transcript	XM_005619065.2	protein_coding	2	c.120-9644_120-9643insATAA
4	24697420	C	CATAA	PASS	intron_variant	MODIFIER	ADK	479253	transcript	XM_022417587.1	protein_coding	1	c.66-9644_66-9643insATAA
4	24697420	C	CATAA	PASS	intron_variant	MODIFIER	ADK	479253	transcript	XM_005619064.3	protein_coding	3	c.144-9644_144-9643insATAA
4	24697420	C	CATAA	PASS	intron_variant	MODIFIER	ADK	479253	transcript	XM_005619062.3	protein_coding	4	c.225-9644_225-9643insATAA
4	24697420	C	CATAA	PASS	intron_variant	MODIFIER	ADK	479253	transcript	XM_005619068.3	protein_coding	2	c.69-9644_69-9643insATAA
4	24697420	C	CATAA	PASS	intron_variant	MODIFIER	ADK	479253	transcript	XM_005619061.2	protein_coding	4	c.228-9644_228-9643insATAA
4	24697420	C	CATAA	PASS	intron_variant	MODIFIER	ADK	479253	transcript	XM_022417586.1	protein_coding	3	c.147-9644_147-9643insATAA
4	28182254	TCTTTCTTTCTTTCTTTCTTTCTTTCTTTCTTCCTTCCTTCCTTCCTTC	T	PASS	downstream_gene_variant	MODIFIER	LOC111095508	111095508	transcript	XR_002625759.1	pseudogene	-1	n.*72_*119delCTTTCTTTCTTTCTTTCTTTCTTTCTTTCTTCCTTCCTTCCTTCCTTC
4	28182254	TCTTTCTTTCTTTCTTTCTTTCTTTCTTTCTTCCTTCCTTCCTTCCTTC	T	PASS	intron_variant	MODIFIER	LOC102154968	102154968	transcript	XR_001315999.2	pseudogene	4	n.958-49947_958-49900delCTTTCTTTCTTTCTTTCTTTCTTTCTTTCTTCCTTCCTTCCTTCCTTC
4	28465705	TC	T	PASS	downstream_gene_variant	MODIFIER	LOC111095509	111095509	transcript	XR_002625770.1	pseudogene	-1	n.*703delG
4	28465705	TC	T	PASS	intergenic_region	MODIFIER	LOC102155025-LOC111095509	102155025-111095509	intergenic_region	102155025-111095509		-1	n.28465706delC
4	30684165	A	T	GATKstd	intron_variant	MODIFIER	NRG3	479263	transcript	XM_014112927.2	protein_coding	1	c.841+167435A>T
4	30684165	A	T	GATKstd	intron_variant	MODIFIER	NRG3	479263	transcript	XM_014112929.2	protein_coding	1	c.841+167435A>T
4	30684165	A	T	GATKstd	intron_variant	MODIFIER	NRG3	479263	transcript	XM_014112930.2	protein_coding	1	c.841+167435A>T
4	30684165	A	T	GATKstd	intron_variant	MODIFIER	NRG3	479263	transcript	XM_014112928.2	protein_coding	1	c.841+167435A>T
4	30684165	A	T	GATKstd	intron_variant	MODIFIER	NRG3	479263	transcript	XM_014112931.2	protein_coding	1	c.841+167435A>T
4	30684165	A	T	GATKstd	intron_variant	MODIFIER	NRG3	479263	transcript	XM_003434488.4	protein_coding	1	c.841+167435A>T
4	30684165	A	T	GATKstd	intron_variant	MODIFIER	NRG3	479263	transcript	XM_005619098.3	protein_coding	1	c.841+167435A>T
4	31172143	C	T	GATKstd	intron_variant	MODIFIER	NRG3	479263	transcript	XM_014112927.2	protein_coding	2	c.972-144652C>T
4	31172143	C	T	GATKstd	intron_variant	MODIFIER	NRG3	479263	transcript	XM_014112929.2	protein_coding	2	c.972-144652C>T
4	31172143	C	T	GATKstd	intron_variant	MODIFIER	NRG3	479263	transcript	XM_014112930.2	protein_coding	2	c.972-144652C>T
4	31172143	C	T	GATKstd	intron_variant	MODIFIER	NRG3	479263	transcript	XM_014112928.2	protein_coding	2	c.972-144652C>T
4	31172143	C	T	GATKstd	intron_variant	MODIFIER	NRG3	479263	transcript	XM_014112931.2	protein_coding	2	c.972-144652C>T
4	31172143	C	T	GATKstd	intron_variant	MODIFIER	NRG3	479263	transcript	XM_003434488.4	protein_coding	2	c.972-144652C>T
4	31172143	C	T	GATKstd	intron_variant	MODIFIER	NRG3	479263	transcript	XM_005619098.3	protein_coding	2	c.972-144652C>T
4	31317828	A	AATGACAGGCATTTCCTTTTTTTTTTTTTTTT	PASS	intron_variant	MODIFIER	NRG3	479263	transcript	XM_014112927.2	protein_coding	3	c.1045+960_1045+961insATGACAGGCATTTCCTTTTTTTTTTTTTTTT
4	31317828	A	AATGACAGGCATTTCCTTTTTTTTTTTTTTTT	PASS	intron_variant	MODIFIER	LOC102151261	102151261	transcript	XR_002625793.1	pseudogene	3	n.398-6308_398-6307insAAAAAAAAAAAAAAAAGGAAATGCCTGTCAT
4	31317828	A	AATGACAGGCATTTCCTTTTTTTTTTTTTTTT	PASS	intron_variant	MODIFIER	NRG3	479263	transcript	XM_014112929.2	protein_coding	3	c.1045+960_1045+961insATGACAGGCATTTCCTTTTTTTTTTTTTTTT
4	31317828	A	AATGACAGGCATTTCCTTTTTTTTTTTTTTTT	PASS	intron_variant	MODIFIER	NRG3	479263	transcript	XM_014112930.2	protein_coding	3	c.1045+960_1045+961insATGACAGGCATTTCCTTTTTTTTTTTTTTTT
4	31317828	A	AATGACAGGCATTTCCTTTTTTTTTTTTTTTT	PASS	intron_variant	MODIFIER	NRG3	479263	transcript	XM_014112928.2	protein_coding	3	c.1045+960_1045+961insATGACAGGCATTTCCTTTTTTTTTTTTTTTT
4	31317828	A	AATGACAGGCATTTCCTTTTTTTTTTTTTTTT	PASS	intron_variant	MODIFIER	NRG3	479263	transcript	XM_014112931.2	protein_coding	3	c.1045+960_1045+961insATGACAGGCATTTCCTTTTTTTTTTTTTTTT
4	31317828	A	AATGACAGGCATTTCCTTTTTTTTTTTTTTTT	PASS	intron_variant	MODIFIER	NRG3	479263	transcript	XM_003434488.4	protein_coding	3	c.1045+960_1045+961insATGACAGGCATTTCCTTTTTTTTTTTTTTTT
4	31317828	A	AATGACAGGCATTTCCTTTTTTTTTTTTTTTT	PASS	intron_variant	MODIFIER	NRG3	479263	transcript	XM_005619098.3	protein_coding	3	c.1045+960_1045+961insATGACAGGCATTTCCTTTTTTTTTTTTTTTT
4	31317828	A	AATGACAGGCATTTCCTTTTTTTTTTTTTTTT	PASS	intron_variant	MODIFIER	LOC102151261	102151261	transcript	XR_002625794.1	pseudogene	3	n.394-6308_394-6307insAAAAAAAAAAAAAAAAGGAAATGCCTGTCAT
4	31317828	A	AATGACAGGCATTTCCTTTTTTTTTTTTTTTT	PASS	intron_variant	MODIFIER	LOC102151261	102151261	transcript	XR_292048.3	pseudogene	3	n.393-6308_393-6307insAAAAAAAAAAAAAAAAGGAAATGCCTGTCAT
4	31333897	A	T	PASS	intron_variant	MODIFIER	NRG3	479263	transcript	XM_014112927.2	protein_coding	3	c.1045+17029A>T
4	31333897	A	T	PASS	intron_variant	MODIFIER	LOC102151261	102151261	transcript	XR_002625793.1	pseudogene	3	n.398-22376T>A
4	31333897	A	T	PASS	intron_variant	MODIFIER	NRG3	479263	transcript	XM_014112929.2	protein_coding	3	c.1045+17029A>T
4	31333897	A	T	PASS	intron_variant	MODIFIER	NRG3	479263	transcript	XM_014112930.2	protein_coding	3	c.1045+17029A>T
4	31333897	A	T	PASS	intron_variant	MODIFIER	NRG3	479263	transcript	XM_014112928.2	protein_coding	3	c.1045+17029A>T
4	31333897	A	T	PASS	intron_variant	MODIFIER	NRG3	479263	transcript	XM_014112931.2	protein_coding	3	c.1045+17029A>T
4	31333897	A	T	PASS	intron_variant	MODIFIER	NRG3	479263	transcript	XM_003434488.4	protein_coding	3	c.1045+17029A>T
4	31333897	A	T	PASS	intron_variant	MODIFIER	NRG3	479263	transcript	XM_005619098.3	protein_coding	3	c.1045+17029A>T
4	31333897	A	T	PASS	intron_variant	MODIFIER	LOC102151261	102151261	transcript	XR_002625794.1	pseudogene	3	n.394-22376T>A
4	31333897	A	T	PASS	intron_variant	MODIFIER	LOC102151261	102151261	transcript	XR_292048.3	pseudogene	3	n.393-22376T>A
4	31376980	T	A	PASS	intron_variant	MODIFIER	NRG3	479263	transcript	XM_014112927.2	protein_coding	3	c.1046-57672T>A
4	31376980	T	A	PASS	intron_variant	MODIFIER	LOC100855646	100855646	transcript	XR_002625796.1	pseudogene	1	n.83+6024T>A
4	31376980	T	A	PASS	intron_variant	MODIFIER	NRG3	479263	transcript	XM_014112929.2	protein_coding	3	c.1046-57675T>A
4	31376980	T	A	PASS	intron_variant	MODIFIER	NRG3	479263	transcript	XM_014112930.2	protein_coding	3	c.1045+60112T>A
4	31376980	T	A	PASS	intron_variant	MODIFIER	NRG3	479263	transcript	XM_014112928.2	protein_coding	3	c.1046-57672T>A
4	31376980	T	A	PASS	intron_variant	MODIFIER	NRG3	479263	transcript	XM_014112931.2	protein_coding	3	c.1046-57672T>A
4	31376980	T	A	PASS	intron_variant	MODIFIER	NRG3	479263	transcript	XM_003434488.4	protein_coding	3	c.1046-57672T>A
4	31376980	T	A	PASS	intron_variant	MODIFIER	NRG3	479263	transcript	XM_005619098.3	protein_coding	3	c.1046-57675T>A
4	31376980	T	A	PASS	intron_variant	MODIFIER	LOC100855646	100855646	transcript	XR_002625795.1	pseudogene	1	n.129+6024T>A
4	31376980	T	A	PASS	intron_variant	MODIFIER	LOC100855646	100855646	transcript	XR_292047.3	pseudogene	1	n.76+6024T>A
4	31387650	G	A	PASS	intron_variant	MODIFIER	NRG3	479263	transcript	XM_014112927.2	protein_coding	3	c.1046-47002G>A
4	31387650	G	A	PASS	intron_variant	MODIFIER	LOC100855646	100855646	transcript	XR_002625796.1	pseudogene	1	n.84-13743G>A
4	31387650	G	A	PASS	intron_variant	MODIFIER	NRG3	479263	transcript	XM_014112929.2	protein_coding	3	c.1046-47005G>A
4	31387650	G	A	PASS	intron_variant	MODIFIER	NRG3	479263	transcript	XM_014112930.2	protein_coding	3	c.1045+70782G>A
4	31387650	G	A	PASS	intron_variant	MODIFIER	NRG3	479263	transcript	XM_014112928.2	protein_coding	3	c.1046-47002G>A
4	31387650	G	A	PASS	intron_variant	MODIFIER	NRG3	479263	transcript	XM_014112931.2	protein_coding	3	c.1046-47002G>A
4	31387650	G	A	PASS	intron_variant	MODIFIER	NRG3	479263	transcript	XM_003434488.4	protein_coding	3	c.1046-47002G>A
4	31387650	G	A	PASS	intron_variant	MODIFIER	NRG3	479263	transcript	XM_005619098.3	protein_coding	3	c.1046-47005G>A
4	31387650	G	A	PASS	intron_variant	MODIFIER	LOC100855646	100855646	transcript	XR_002625795.1	pseudogene	1	n.129+16694G>A
4	31387650	G	A	PASS	intron_variant	MODIFIER	LOC100855646	100855646	transcript	XR_292047.3	pseudogene	1	n.77-13743G>A
4	31493183	C	CAAAATAAATCGATCATTTAAAAAAAAAAAAAAAAAAAAAAAAAAA	PASS	intron_variant	MODIFIER	NRG3	479263	transcript	XM_014112927.2	protein_coding	4	c.1073-29291_1073-29290insAAAATAAATCGATCATTTAAAAAAAAAAAAAAAAAAAAAAAAAAA
4	31493183	C	CAAAATAAATCGATCATTTAAAAAAAAAAAAAAAAAAAAAAAAAAA	PASS	intron_variant	MODIFIER	NRG3	479263	transcript	XM_014112929.2	protein_coding	4	c.1070-29291_1070-29290insAAAATAAATCGATCATTTAAAAAAAAAAAAAAAAAAAAAAAAAAA
4	31493183	C	CAAAATAAATCGATCATTTAAAAAAAAAAAAAAAAAAAAAAAAAAA	PASS	intron_variant	MODIFIER	NRG3	479263	transcript	XM_014112930.2	protein_coding	3	c.1046-29291_1046-29290insAAAATAAATCGATCATTTAAAAAAAAAAAAAAAAAAAAAAAAAAA
4	31493183	C	CAAAATAAATCGATCATTTAAAAAAAAAAAAAAAAAAAAAAAAAAA	PASS	intron_variant	MODIFIER	NRG3	479263	transcript	XM_014112928.2	protein_coding	4	c.1073-29291_1073-29290insAAAATAAATCGATCATTTAAAAAAAAAAAAAAAAAAAAAAAAAAA
4	31493183	C	CAAAATAAATCGATCATTTAAAAAAAAAAAAAAAAAAAAAAAAAAA	PASS	intron_variant	MODIFIER	NRG3	479263	transcript	XM_014112931.2	protein_coding	4	c.1073-29291_1073-29290insAAAATAAATCGATCATTTAAAAAAAAAAAAAAAAAAAAAAAAAAA
4	31493183	C	CAAAATAAATCGATCATTTAAAAAAAAAAAAAAAAAAAAAAAAAAA	PASS	intron_variant	MODIFIER	NRG3	479263	transcript	XM_003434488.4	protein_coding	4	c.1073-29291_1073-29290insAAAATAAATCGATCATTTAAAAAAAAAAAAAAAAAAAAAAAAAAA
4	31493183	C	CAAAATAAATCGATCATTTAAAAAAAAAAAAAAAAAAAAAAAAAAA	PASS	intron_variant	MODIFIER	NRG3	479263	transcript	XM_005619098.3	protein_coding	4	c.1070-29291_1070-29290insAAAATAAATCGATCATTTAAAAAAAAAAAAAAAAAAAAAAAAAAA
4	31682017	T	G	PASS	intergenic_region	MODIFIER	NRG3-LOC100855666	479263-100855666	intergenic_region	479263-100855666		-1	n.31682017T>G
4	34961817	A	ATCCATATGTAGAAGGGGTGGATGGATAATTATCCTCTGGAACCTTCCAGAATGGTCTGAGAAGTGAC	PASS	downstream_gene_variant	MODIFIER	ZNF488	489083	transcript	XR_001316024.2	pseudogene	-1	n.*6_*7insTCCATATGTAGAAGGGGTGGATGGATAATTATCCTCTGGAACCTTCCAGAATGGTCTGAGAAGTGAC
4	34961817	A	ATCCATATGTAGAAGGGGTGGATGGATAATTATCCTCTGGAACCTTCCAGAATGGTCTGAGAAGTGAC	PASS	intron_variant	MODIFIER	ZNF488	489083	transcript	XM_022417630.1	protein_coding	1	c.39-3333_39-3332insTCCATATGTAGAAGGGGTGGATGGATAATTATCCTCTGGAACCTTCCAGAATGGTCTGAGAAGTGAC
4	34961817	A	ATCCATATGTAGAAGGGGTGGATGGATAATTATCCTCTGGAACCTTCCAGAATGGTCTGAGAAGTGAC	PASS	intron_variant	MODIFIER	ZNF488	489083	transcript	XM_022417631.1	protein_coding	3	c.-151-3333_-151-3332insTCCATATGTAGAAGGGGTGGATGGATAATTATCCTCTGGAACCTTCCAGAATGGTCTGAGAAGTGAC
4	34961817	A	ATCCATATGTAGAAGGGGTGGATGGATAATTATCCTCTGGAACCTTCCAGAATGGTCTGAGAAGTGAC	PASS	intron_variant	MODIFIER	ZNF488	489083	transcript	XM_005619136.3	protein_coding	2	c.-151-3333_-151-3332insTCCATATGTAGAAGGGGTGGATGGATAATTATCCTCTGGAACCTTCCAGAATGGTCTGAGAAGTGAC
4	34961817	A	ATCCATATGTAGAAGGGGTGGATGGATAATTATCCTCTGGAACCTTCCAGAATGGTCTGAGAAGTGAC	PASS	intron_variant	MODIFIER	ZNF488	489083	transcript	XM_005619137.3	protein_coding	1	c.-151-3333_-151-3332insTCCATATGTAGAAGGGGTGGATGGATAATTATCCTCTGGAACCTTCCAGAATGGTCTGAGAAGTGAC
4	34961817	A	ATCCATATGTAGAAGGGGTGGATGGATAATTATCCTCTGGAACCTTCCAGAATGGTCTGAGAAGTGAC	PASS	intron_variant	MODIFIER	ZNF488	489083	transcript	XM_005619133.3	protein_coding	3	c.-151-3333_-151-3332insTCCATATGTAGAAGGGGTGGATGGATAATTATCCTCTGGAACCTTCCAGAATGGTCTGAGAAGTGAC
4	34961817	A	ATCCATATGTAGAAGGGGTGGATGGATAATTATCCTCTGGAACCTTCCAGAATGGTCTGAGAAGTGAC	PASS	intron_variant	MODIFIER	ZNF488	489083	transcript	XM_005619135.3	protein_coding	2	c.-151-3333_-151-3332insTCCATATGTAGAAGGGGTGGATGGATAATTATCCTCTGGAACCTTCCAGAATGGTCTGAGAAGTGAC
4	34961817	A	ATCCATATGTAGAAGGGGTGGATGGATAATTATCCTCTGGAACCTTCCAGAATGGTCTGAGAAGTGAC	PASS	intron_variant	MODIFIER	ZNF488	489083	transcript	XM_005619134.3	protein_coding	1	c.-152+2303_-152+2304insTCCATATGTAGAAGGGGTGGATGGATAATTATCCTCTGGAACCTTCCAGAATGGTCTGAGAAGTGAC
4	37720927	G	A	PASS	intergenic_region	MODIFIER	LOC100687063-LOC106558688	100687063-106558688	intergenic_region	100687063-106558688		-1	n.37720927G>A
4	38315769	G	GCTCGCGGGCTGCAGGGCCGGCGGCCACCAGGGGGCAGCGCGCGCTCGCACCCACCGCCCGGGGCC	PASS	intergenic_region	MODIFIER	LOC111095712-NSG2	111095712-612882	intergenic_region	111095712-612882		-1	n.38315769_38315770insCTCGCGGGCTGCAGGGCCGGCGGCCACCAGGGGGCAGCGCGCGCTCGCACCCACCGCCCGGGGCC
4	46313908	C	T	GATKstd	intron_variant	MODIFIER	LOC111095561	111095561	transcript	XR_002625934.1	pseudogene	2	n.189+665C>T
4	46313908	C	T	GATKstd	intron_variant	MODIFIER	LOC111095561	111095561	transcript	XR_002625935.1	pseudogene	2	n.128+665C>T
4	47434362	GGATTT	G	PASS	intergenic_region	MODIFIER	LOC106558723-LOC111095565	106558723-111095565	intergenic_region	106558723-111095565		-1	n.47434363_47434367delGATTT
4	47434369	G	GAA	PASS	intergenic_region	MODIFIER	LOC106558723-LOC111095565	106558723-111095565	intergenic_region	106558723-111095565		-1	n.47434369_47434370insAA
4	47434370	CT	C	PASS	intergenic_region	MODIFIER	LOC106558723-LOC111095565	106558723-111095565	intergenic_region	106558723-111095565		-1	n.47434371delT
4	48836508	G	A	PASS	intron_variant	MODIFIER	GABRG2	489141	transcript	XM_861944.5	protein_coding	6	c.770-23233C>T
4	48836508	G	A	PASS	intron_variant	MODIFIER	GABRG2	489141	transcript	XM_546259.6	protein_coding	6	c.770-23233C>T
4	48836508	G	A	PASS	intron_variant	MODIFIER	GABRG2	489141	transcript	XM_005619234.3	protein_coding	6	c.769+25447C>T
4	49195529	G	C	GATKstd	intergenic_region	MODIFIER	LOC611908-GABRA6	611908-489145	intergenic_region	611908-489145		-1	n.49195529G>C
4	49236208	T	C	GATKstd	intergenic_region	MODIFIER	GABRA6-GABRB2	489145-489146	intergenic_region	489145-489146		-1	n.49236208T>C
4	49237539	C	T	GATKstd	intergenic_region	MODIFIER	GABRA6-GABRB2	489145-489146	intergenic_region	489145-489146		-1	n.49237539C>T
4	49238878	T	C	GATKstd	intergenic_region	MODIFIER	GABRA6-GABRB2	489145-489146	intergenic_region	489145-489146		-1	n.49238878T>C
4	49239698	C	T	GATKstd	intergenic_region	MODIFIER	GABRA6-GABRB2	489145-489146	intergenic_region	489145-489146		-1	n.49239698C>T
4	49246285	T	G	GATKstd	intergenic_region	MODIFIER	GABRA6-GABRB2	489145-489146	intergenic_region	489145-489146		-1	n.49246285T>G
4	49249372	C	CTCTCTCTCTCTCTCTT	PASS	intergenic_region	MODIFIER	GABRA6-GABRB2	489145-489146	intergenic_region	489145-489146		-1	n.49249372_49249373insTCTCTCTCTCTCTCTT
4	49252169	G	C	GATKstd	intergenic_region	MODIFIER	GABRA6-GABRB2	489145-489146	intergenic_region	489145-489146		-1	n.49252169G>C
4	49253966	AAAG	A	PASS	intergenic_region	MODIFIER	GABRA6-GABRB2	489145-489146	intergenic_region	489145-489146		-1	n.49253967_49253969delAAG
4	49255895	T	A	GATKstd	intergenic_region	MODIFIER	GABRA6-GABRB2	489145-489146	intergenic_region	489145-489146		-1	n.49255895T>A
4	49263500	C	T	GATKstd	intergenic_region	MODIFIER	GABRA6-GABRB2	489145-489146	intergenic_region	489145-489146		-1	n.49263500C>T
4	49268620	G	A	GATKstd	intergenic_region	MODIFIER	GABRA6-GABRB2	489145-489146	intergenic_region	489145-489146		-1	n.49268620G>A
4	49270061	G	T	GATKstd	intergenic_region	MODIFIER	GABRA6-GABRB2	489145-489146	intergenic_region	489145-489146		-1	n.49270061G>T
4	49275221	A	G	GATKstd	intergenic_region	MODIFIER	GABRA6-GABRB2	489145-489146	intergenic_region	489145-489146		-1	n.49275221A>G
4	49282882	G	A	GATKstd	intergenic_region	MODIFIER	GABRA6-GABRB2	489145-489146	intergenic_region	489145-489146		-1	n.49282882G>A
4	49285350	T	C	GATKstd	intergenic_region	MODIFIER	GABRA6-GABRB2	489145-489146	intergenic_region	489145-489146		-1	n.49285350T>C
4	49292561	CAT	C	PASS	intergenic_region	MODIFIER	GABRA6-GABRB2	489145-489146	intergenic_region	489145-489146		-1	n.49292562_49292563delAT
4	49304496	T	C	PASS	intergenic_region	MODIFIER	GABRA6-GABRB2	489145-489146	intergenic_region	489145-489146		-1	n.49304496T>C
4	49753962	T	G	GATKstd	intergenic_region	MODIFIER	GABRB2-LOC479306	489146-479306	intergenic_region	489146-479306		-1	n.49753962T>G
4	50061473	C	T	GATKstd	intron_variant	MODIFIER	ATP10B	489148	transcript	XM_005619235.3	protein_coding	5	c.275+185C>T
4	50061473	C	T	GATKstd	intron_variant	MODIFIER	ATP10B	489148	transcript	XM_022417732.1	protein_coding	4	c.275+185C>T
4	50061473	C	T	GATKstd	intron_variant	MODIFIER	ATP10B	489148	transcript	XM_005619237.3	protein_coding	3	c.275+185C>T
4	50061473	C	T	GATKstd	intron_variant	MODIFIER	ATP10B	489148	transcript	XM_022417733.1	protein_coding	3	c.275+185C>T
4	50061473	C	T	GATKstd	intron_variant	MODIFIER	ATP10B	489148	transcript	XM_022417734.1	protein_coding	3	c.275+185C>T
4	50247317	G	A	GATKstd	downstream_gene_variant	MODIFIER	MIR146A	100885925	transcript	NR_049321.1	pseudogene	-1	n.*1280C>T
4	50247317	G	A	GATKstd	downstream_gene_variant	MODIFIER	MIR146A	100885925	transcript	TRANSCRIPT_100885925	pseudogene	-1	n.*1316C>T
4	50247317	G	A	GATKstd	intergenic_region	MODIFIER	ATP10B-MIR146A	489148-100885925	intergenic_region	489148-100885925		-1	n.50247317G>A
4	50529823	C	G	PASS	downstream_gene_variant	MODIFIER	LOC102157234	102157234	transcript	XR_002626257.1	pseudogene	-1	n.*1674C>G
4	50529823	C	G	PASS	downstream_gene_variant	MODIFIER	LOC102157234	102157234	transcript	XR_292097.2	pseudogene	-1	n.*3973C>G
4	50529823	C	G	PASS	intergenic_region	MODIFIER	LOC102157234-PWWP2A	102157234-479310	intergenic_region	102157234-479310		-1	n.50529823C>G
4	51380791	A	G	GATKstd	intron_variant	MODIFIER	EBF1	479312	transcript	XM_005619243.3	protein_coding	1	c.135-694A>G
4	51380791	A	G	GATKstd	intron_variant	MODIFIER	EBF1	479312	transcript	XM_005619245.3	protein_coding	1	c.135-694A>G
4	51380791	A	G	GATKstd	intron_variant	MODIFIER	EBF1	479312	transcript	XM_003434511.4	protein_coding	1	c.135-694A>G
4	51380791	A	G	GATKstd	intron_variant	MODIFIER	EBF1	479312	transcript	XM_005619244.3	protein_coding	1	c.135-694A>G
4	51380791	A	G	GATKstd	intron_variant	MODIFIER	EBF1	479312	transcript	XM_005619246.3	protein_coding	1	c.135-694A>G
4	51380791	A	G	GATKstd	intron_variant	MODIFIER	EBF1	479312	transcript	XM_014113045.2	protein_coding	1	c.135-694A>G
4	51380791	A	G	GATKstd	intron_variant	MODIFIER	EBF1	479312	transcript	XM_022417746.1	protein_coding	1	c.135-694A>G
4	51380791	A	G	GATKstd	intron_variant	MODIFIER	EBF1	479312	transcript	XM_848259.5	protein_coding	1	c.135-694A>G
4	51531890	A	T	GATKstd	intron_variant	MODIFIER	EBF1	479312	transcript	XM_005619243.3	protein_coding	6	c.555-93151A>T
4	51531890	A	T	GATKstd	intron_variant	MODIFIER	EBF1	479312	transcript	XM_005619245.3	protein_coding	6	c.555-93151A>T
4	51531890	A	T	GATKstd	intron_variant	MODIFIER	EBF1	479312	transcript	XM_003434511.4	protein_coding	6	c.555-93151A>T
4	51531890	A	T	GATKstd	intron_variant	MODIFIER	EBF1	479312	transcript	XM_005619244.3	protein_coding	6	c.555-93151A>T
4	51531890	A	T	GATKstd	intron_variant	MODIFIER	EBF1	479312	transcript	XM_005619246.3	protein_coding	6	c.555-93151A>T
4	51531890	A	T	GATKstd	intron_variant	MODIFIER	EBF1	479312	transcript	XM_014113045.2	protein_coding	6	c.555-93151A>T
4	51531890	A	T	GATKstd	intron_variant	MODIFIER	EBF1	479312	transcript	XM_022417746.1	protein_coding	6	c.555-93151A>T
4	51531890	A	T	GATKstd	intron_variant	MODIFIER	EBF1	479312	transcript	XM_848259.5	protein_coding	6	c.555-93151A>T
4	51983052	G	A	PASS	intergenic_region	MODIFIER	LOC102152018-LOC111095717	102152018-111095717	intergenic_region	102152018-111095717		-1	n.51983052G>A
4	53666381	GCAAACC	G	PASS	intron_variant	MODIFIER	SGCD	612079	transcript	XM_014113050.2	protein_coding	2	c.1-41017_1-41012delGGTTTG
4	54198962	C	CA	PASS	intergenic_region	MODIFIER	SGCD-LOC111095573	612079-111095573	intergenic_region	612079-111095573		-1	n.54198962_54198963insA
4	55405670	G	A	GATKstd	intron_variant	MODIFIER	GALNT10	489165	transcript	XM_546283.5	protein_coding	1	c.160-8293C>T
4	55405670	G	A	GATKstd	intron_variant	MODIFIER	GALNT10	489165	transcript	XM_022417775.1	protein_coding	1	c.58-8293C>T
4	55405670	G	A	GATKstd	intron_variant	MODIFIER	GALNT10	489165	transcript	XR_002625981.1	pseudogene	1	n.160-8293C>T
4	55405670	G	A	GATKstd	intron_variant	MODIFIER	GALNT10	489165	transcript	XR_002625982.1	pseudogene	1	n.160-8293C>T
4	55405670	G	A	GATKstd	intron_variant	MODIFIER	GALNT10	489165	transcript	XR_002625983.1	pseudogene	1	n.160-8293C>T
4	55405670	G	A	GATKstd	intron_variant	MODIFIER	GALNT10	489165	transcript	XR_002625984.1	pseudogene	1	n.160-8293C>T
4	57157315	G	A	PASS	intergenic_region	MODIFIER	LOC111095583-LOC111095584	111095583-111095584	intergenic_region	111095583-111095584		-1	n.57157315G>A
4	57382958	A	T	PASS	intron_variant	MODIFIER	LOC111095584	111095584	transcript	XR_002626001.1	pseudogene	1	n.169+31131T>A
4	57383063	G	A	PASS	intron_variant	MODIFIER	LOC111095584	111095584	transcript	XR_002626001.1	pseudogene	1	n.169+31026C>T
4	60661953	G	GTGGGCGGGGGC	PASS	intergenic_region	MODIFIER	LOC100685720-LOC102151982	100685720-102151982	intergenic_region	100685720-102151982		-1	n.60661953_60661954insTGGGCGGGGGC
4	63755435	C	T	PASS	intergenic_region	MODIFIER	LOC111095724-LOC106558739	111095724-106558739	intergenic_region	111095724-106558739		-1	n.63755435C>T
4	64019033	C	T	PASS	intergenic_region	MODIFIER	LOC111095724-LOC106558739	111095724-106558739	intergenic_region	111095724-106558739		-1	n.64019033C>T
4	64338321	C	T	PASS	intergenic_region	MODIFIER	PARP8-LOC100686998	479339-100686998	intergenic_region	479339-100686998		-1	n.64338321C>T
4	64349820	A	T	PASS	intergenic_region	MODIFIER	PARP8-LOC100686998	479339-100686998	intergenic_region	479339-100686998		-1	n.64349820A>T
4	64430116	T	C	PASS	intron_variant	MODIFIER	EMB	479340	transcript	XM_005619458.2	protein_coding	5	c.730+2906T>C
4	64467762	G	A	PASS	intergenic_region	MODIFIER	EMB-LOC100687164	479340-100687164	intergenic_region	479340-100687164		-1	n.64467762G>A
4	64515967	C	T	PASS	intergenic_region	MODIFIER	LOC100687164-HCN1	100687164-612434	intergenic_region	100687164-612434		-1	n.64515967C>T
4	64676563	T	C	PASS	intergenic_region	MODIFIER	LOC100687164-HCN1	100687164-612434	intergenic_region	100687164-612434		-1	n.64676563T>C
4	64772876	G	T	PASS	upstream_gene_variant	MODIFIER	HCN1	612434	transcript	XM_850162.4	protein_coding	-1	c.-4193G>T
4	64772876	G	T	PASS	intergenic_region	MODIFIER	LOC100687164-HCN1	100687164-612434	intergenic_region	100687164-612434		-1	n.64772876G>T
4	64776956	C	A	PASS	upstream_gene_variant	MODIFIER	HCN1	612434	transcript	XM_850162.4	protein_coding	-1	c.-113C>A
4	64776956	C	A	PASS	intergenic_region	MODIFIER	LOC100687164-HCN1	100687164-612434	intergenic_region	100687164-612434		-1	n.64776956C>A
4	65319967	G	T	PASS	intergenic_region	MODIFIER	LOC111095725-LOC100687240	111095725-100687240	intergenic_region	111095725-100687240		-1	n.65319967G>T
4	66358505	A	C	PASS	intron_variant	MODIFIER	NNT	479342	transcript	XM_536481.6	protein_coding	18	c.2883-5674T>G
4	66358505	A	C	PASS	intron_variant	MODIFIER	NNT	479342	transcript	XM_005619338.3	protein_coding	17	c.2484-5674T>G
4	66368814	G	A	PASS	intron_variant	MODIFIER	NNT	479342	transcript	XM_536481.6	protein_coding	18	c.2882+2629C>T
4	66368814	G	A	PASS	intron_variant	MODIFIER	NNT	479342	transcript	XM_005619338.3	protein_coding	17	c.2483+2629C>T
4	66727614	TAA	T	PASS	upstream_gene_variant	MODIFIER	NIM1K	489218	transcript	XM_022417865.1	protein_coding	-1	c.-48696_-48695delTT
4	66727614	TAA	T	PASS	upstream_gene_variant	MODIFIER	NIM1K	489218	transcript	XM_005619348.3	protein_coding	-1	c.-48696_-48695delTT
4	66727614	TAA	T	PASS	upstream_gene_variant	MODIFIER	NIM1K	489218	transcript	XM_546336.5	protein_coding	-1	c.-48696_-48695delTT
4	66727614	TAA	T	PASS	intergenic_region	MODIFIER	NIM1K-ZNF131	489218-479345	intergenic_region	489218-479345		-1	n.66727615_66727616delAA
4	68975168	G	GTAAGTGTTGGAAATTTTTTTTTTTTTTTTTTTTTTTTTTTTTTT	PASS	intergenic_region	MODIFIER	LOC111095729-LOC100688630	111095729-100688630	intergenic_region	111095729-100688630		-1	n.68975168_68975169insTAAGTGTTGGAAATTTTTTTTTTTTTTTTTTTTTTTTTTTTTTT
4	69463814	C	G	PASS	intergenic_region	MODIFIER	LOC111095626-DAB2	111095626-479353	intergenic_region	111095626-479353		-1	n.69463814C>G
4	70508449	C	T	PASS	intron_variant	MODIFIER	EGFLAM	479359	transcript	XM_005619376.3	protein_coding	3	c.291+714G>A
4	70588921	T	C	PASS	intergenic_region	MODIFIER	EGFLAM-LOC111095629	479359-111095629	intergenic_region	479359-111095629		-1	n.70588921T>C
4	71461366	C	G	PASS	intron_variant	MODIFIER	C4H5orf42	479361	transcript	XM_014113138.2	protein_coding	15	c.2753-397C>G
4	72931861	TC	T	PASS	intergenic_region	MODIFIER	LOC489235-LOC111095643	489235-111095643	intergenic_region	489235-111095643		-1	n.72931862delC
4	73253709	G	A	PASS	intron_variant	MODIFIER	PRLR	479363	transcript	XM_005619399.2	protein_coding	2	c.-43-1329G>A
4	73253709	G	A	PASS	intron_variant	MODIFIER	PRLR	479363	transcript	XM_014113148.2	protein_coding	2	c.-142-1230G>A
4	73253709	G	A	PASS	intron_variant	MODIFIER	PRLR	479363	transcript	XM_022417932.1	protein_coding	1	c.-43-1329G>A
4	75128146	T	TGGGCAGCCCGGGTGGCTCAGCGGTTTAGCGCCGCCTTCGGCCC	PASS	downstream_gene_variant	MODIFIER	ZFR	489239	transcript	XM_863127.4	protein_coding	-1	c.*5348_*5349insGGGCAGCCCGGGTGGCTCAGCGGTTTAGCGCCGCCTTCGGCCC
4	75128146	T	TGGGCAGCCCGGGTGGCTCAGCGGTTTAGCGCCGCCTTCGGCCC	PASS	downstream_gene_variant	MODIFIER	ZFR	489239	transcript	XM_022417954.1	protein_coding	-1	c.*5348_*5349insGGGCAGCCCGGGTGGCTCAGCGGTTTAGCGCCGCCTTCGGCCC
4	75128146	T	TGGGCAGCCCGGGTGGCTCAGCGGTTTAGCGCCGCCTTCGGCCC	PASS	downstream_gene_variant	MODIFIER	ZFR	489239	transcript	XM_022417953.1	protein_coding	-1	c.*5348_*5349insGGGCAGCCCGGGTGGCTCAGCGGTTTAGCGCCGCCTTCGGCCC
4	75128146	T	TGGGCAGCCCGGGTGGCTCAGCGGTTTAGCGCCGCCTTCGGCCC	PASS	intergenic_region	MODIFIER	ZFR-MTMR12	489239-612625	intergenic_region	489239-612625		-1	n.75128146_75128147insGGGCAGCCCGGGTGGCTCAGCGGTTTAGCGCCGCCTTCGGCCC
4	77032699	A	G	PASS	intergenic_region	MODIFIER	LOC111095732-LOC111095733	111095732-111095733	intergenic_region	111095732-111095733		-1	n.77032699A>G
4	80024153	G	A	PASS	intergenic_region	MODIFIER	AP5M1-LOC100685240	100685159-100685240	intergenic_region	100685159-100685240		-1	n.80024153G>A
4	80174810	G	GA	PASS	intergenic_region	MODIFIER	LOC100685240-LOC102156602	100685240-102156602	intergenic_region	100685240-102156602		-1	n.80174810_80174811insA
4	81912336	A	C	PASS	intergenic_region	MODIFIER	LOC489252-LOC111095661	489252-111095661	intergenic_region	489252-111095661		-1	n.81912336A>C
4	81937111	A	AT	PASS	intergenic_region	MODIFIER	LOC489252-LOC111095661	489252-111095661	intergenic_region	489252-111095661		-1	n.81937111_81937112insT
4	86687359	T	TC	PASS	intergenic_region	MODIFIER	LOC111095746-MYO10	111095746-489261	intergenic_region	111095746-489261		-1	n.86687359_86687360insC
5	203377	A	G	PASS	upstream_gene_variant	MODIFIER	LOC102156207	102156207	transcript	XR_002627168.1	pseudogene	-1	n.-3483A>G
5	203377	A	G	PASS	intergenic_region	MODIFIER	LOC111096084-LOC102156207	111096084-102156207	intergenic_region	111096084-102156207		-1	n.203377A>G
5	4423966	C	A	PASS	intergenic_region	MODIFIER	LOC102151125-ADAMTS15	102151125-489275	intergenic_region	102151125-489275		-1	n.4423966C>A
5	4838424	T	A	PASS	intergenic_region	MODIFIER	APLP2-PRDM10	479393-489279	intergenic_region	479393-489279		-1	n.4838424T>A
5	14932970	T	A	PASS	upstream_gene_variant	MODIFIER	CXCR5	489378	transcript	XM_546496.5	protein_coding	-1	c.-208A>T
5	14932970	T	A	PASS	intergenic_region	MODIFIER	CXCR5-DDX6	489378-479414	intergenic_region	489378-479414		-1	n.14932970T>A
5	15552023	T	C	PASS	upstream_gene_variant	MODIFIER	SCN4B	100688178	transcript	XM_014113381.2	protein_coding	-1	c.-1494T>C
5	15552023	T	C	PASS	intergenic_region	MODIFIER	SCN2B-SCN4B	403485-100688178	intergenic_region	403485-100688178		-1	n.15552023T>C
5	15581218	G	T	PASS	intron_variant	MODIFIER	TMPRSS4	489387	transcript	XM_005619718.2	protein_coding	7	c.578-253C>A
5	16505647	C	T	PASS	intergenic_region	MODIFIER	LOC111095817-SIK3	111095817-479426	intergenic_region	111095817-479426		-1	n.16505647C>T
5	16612372	T	TTTC	PASS	intergenic_region	MODIFIER	LOC111095817-SIK3	111095817-479426	intergenic_region	111095817-479426		-1	n.16612372_16612373insTTC
5	16693255	C	T	PASS	intron_variant	MODIFIER	SIK3	479426	transcript	XM_022418253.1	protein_coding	5	c.517+8459C>T
5	16693255	C	T	PASS	intron_variant	MODIFIER	SIK3	479426	transcript	XM_005619726.3	protein_coding	5	c.517+8459C>T
5	16693255	C	T	PASS	intron_variant	MODIFIER	SIK3	479426	transcript	XM_005619728.3	protein_coding	5	c.517+8459C>T
5	16693255	C	T	PASS	intron_variant	MODIFIER	SIK3	479426	transcript	XM_005619729.3	protein_coding	5	c.517+8459C>T
5	16693255	C	T	PASS	intron_variant	MODIFIER	SIK3	479426	transcript	XM_005619730.3	protein_coding	5	c.517+8459C>T
5	16693255	C	T	PASS	intron_variant	MODIFIER	SIK3	479426	transcript	XM_022418254.1	protein_coding	5	c.517+8459C>T
5	16693255	C	T	PASS	intron_variant	MODIFIER	SIK3	479426	transcript	XM_022418255.1	protein_coding	5	c.517+8459C>T
5	16693255	C	T	PASS	intron_variant	MODIFIER	SIK3	479426	transcript	XM_022418256.1	protein_coding	5	c.517+8459C>T
5	16710874	G	A	GATKstd	intron_variant	MODIFIER	SIK3	479426	transcript	XM_022418253.1	protein_coding	13	c.1460+673G>A
5	16710874	G	A	GATKstd	intron_variant	MODIFIER	SIK3	479426	transcript	XM_005619726.3	protein_coding	13	c.1460+673G>A
5	16710874	G	A	GATKstd	intron_variant	MODIFIER	SIK3	479426	transcript	XM_005619728.3	protein_coding	13	c.1460+673G>A
5	16710874	G	A	GATKstd	intron_variant	MODIFIER	SIK3	479426	transcript	XM_005619729.3	protein_coding	13	c.1460+673G>A
5	16710874	G	A	GATKstd	intron_variant	MODIFIER	SIK3	479426	transcript	XM_005619730.3	protein_coding	13	c.1460+673G>A
5	16710874	G	A	GATKstd	intron_variant	MODIFIER	SIK3	479426	transcript	XM_022418254.1	protein_coding	13	c.1427+673G>A
5	16710874	G	A	GATKstd	intron_variant	MODIFIER	SIK3	479426	transcript	XM_022418255.1	protein_coding	13	c.1460+673G>A
5	16710874	G	A	GATKstd	intron_variant	MODIFIER	SIK3	479426	transcript	XM_022418256.1	protein_coding	13	c.1460+673G>A
5	16812999	T	G	GATKstd	intron_variant	MODIFIER	BUD13	479429	transcript	XM_014113400.2	protein_coding	9	c.2087+7314T>G
5	16812999	T	G	GATKstd	intron_variant	MODIFIER	LOC111095821	111095821	transcript	XR_002626456.1	pseudogene	1	n.385+1951A>C
5	16812999	T	G	GATKstd	intron_variant	MODIFIER	BUD13	479429	transcript	XM_022418258.1	protein_coding	9	c.2087+7314T>G
5	16812999	T	G	GATKstd	intron_variant	MODIFIER	BUD13	479429	transcript	XM_014113401.2	protein_coding	9	c.1694+7314T>G
5	16992681	C	T	PASS	intron_variant	MODIFIER	LOC111095819	111095819	transcript	XR_002626454.1	pseudogene	2	n.300+6422C>T
5	16995987	TTGA	T	PASS	intron_variant	MODIFIER	LOC111095819	111095819	transcript	XR_002626454.1	pseudogene	2	n.300+9729_300+9731delTGA
5	17101070	C	T	PASS	intron_variant	MODIFIER	LOC111095823	111095823	transcript	XR_002626458.1	pseudogene	1	n.500+9731C>T
5	17427062	C	T	PASS	intergenic_region	MODIFIER	LOC102153762-LOC102153862	102153762-102153862	intergenic_region	102153762-102153862		-1	n.17427062C>T
5	17815010	C	T	PASS	intergenic_region	MODIFIER	LOC102153906-CADM1	102153906-479432	intergenic_region	102153906-479432		-1	n.17815010C>T
5	18002181	A	C	PASS	intron_variant	MODIFIER	CADM1	479432	transcript	XM_022418268.1	protein_coding	3	c.296-122589A>C
5	18002181	A	C	PASS	intron_variant	MODIFIER	CADM1	479432	transcript	XM_005619738.3	protein_coding	1	c.137-122589A>C
5	18002181	A	C	PASS	intron_variant	MODIFIER	CADM1	479432	transcript	XM_536568.6	protein_coding	1	c.137-122589A>C
5	18002181	A	C	PASS	intron_variant	MODIFIER	CADM1	479432	transcript	XM_014113403.2	protein_coding	1	c.137-122589A>C
5	18002181	A	C	PASS	intron_variant	MODIFIER	CADM1	479432	transcript	XM_014113406.2	protein_coding	1	c.137-122589A>C
5	18002181	A	C	PASS	intron_variant	MODIFIER	CADM1	479432	transcript	XM_014113407.2	protein_coding	1	c.137-122589A>C
5	18002181	A	C	PASS	intron_variant	MODIFIER	CADM1	479432	transcript	XM_022418280.1	protein_coding	1	c.137-122589A>C
5	18002181	A	C	PASS	intron_variant	MODIFIER	CADM1	479432	transcript	XM_022418276.1	protein_coding	3	c.296-122589A>C
5	18002181	A	C	PASS	intron_variant	MODIFIER	CADM1	479432	transcript	XM_022418281.1	protein_coding	3	c.296-122589A>C
5	18002181	A	C	PASS	intron_variant	MODIFIER	CADM1	479432	transcript	XM_022418271.1	protein_coding	3	c.296-122589A>C
5	18002181	A	C	PASS	intron_variant	MODIFIER	CADM1	479432	transcript	XM_022418269.1	protein_coding	3	c.296-122589A>C
5	18002181	A	C	PASS	intron_variant	MODIFIER	CADM1	479432	transcript	XM_022418272.1	protein_coding	3	c.296-122589A>C
5	18002181	A	C	PASS	intron_variant	MODIFIER	CADM1	479432	transcript	XM_022418273.1	protein_coding	2	c.194-122589A>C
5	18002181	A	C	PASS	intron_variant	MODIFIER	CADM1	479432	transcript	XM_022418274.1	protein_coding	3	c.296-122589A>C
5	18002181	A	C	PASS	intron_variant	MODIFIER	CADM1	479432	transcript	XM_022418275.1	protein_coding	3	c.296-122589A>C
5	18002181	A	C	PASS	intron_variant	MODIFIER	CADM1	479432	transcript	XM_022418277.1	protein_coding	2	c.64+37504A>C
5	21159362	A	C	PASS	upstream_gene_variant	MODIFIER	DIXDC1	608957	transcript	XM_005619776.3	protein_coding	-1	c.-1302T>G
5	21159362	A	C	PASS	upstream_gene_variant	MODIFIER	DIXDC1	608957	transcript	XM_856985.5	protein_coding	-1	c.-1302T>G
5	21159362	A	C	PASS	upstream_gene_variant	MODIFIER	DIXDC1	608957	transcript	XM_014113420.2	protein_coding	-1	c.-1302T>G
5	21159362	A	C	PASS	upstream_gene_variant	MODIFIER	DIXDC1	608957	transcript	XM_005619777.3	protein_coding	-1	c.-1302T>G
5	21159362	A	C	PASS	upstream_gene_variant	MODIFIER	DIXDC1	608957	transcript	XM_005619779.3	protein_coding	-1	c.-1302T>G
5	21159362	A	C	PASS	intron_variant	MODIFIER	DIXDC1	608957	transcript	XM_014113419.2	protein_coding	2	c.58-5448T>G
5	21159362	A	C	PASS	intron_variant	MODIFIER	DIXDC1	608957	transcript	XM_014113421.2	protein_coding	2	c.57+7713T>G
5	22925557	T	C	GATKstd	intergenic_region	MODIFIER	LOC111095848-LOC111095851	111095848-111095851	intergenic_region	111095848-111095851		-1	n.22925557T>C
5	23054663	G	A	GATKstd	intergenic_region	MODIFIER	LOC111095848-LOC111095851	111095848-111095851	intergenic_region	111095848-111095851		-1	n.23054663G>A
5	23075929	A	T	GATKstd	intergenic_region	MODIFIER	LOC111095848-LOC111095851	111095848-111095851	intergenic_region	111095848-111095851		-1	n.23075929A>T
5	23076657	C	A	GATKstd	intergenic_region	MODIFIER	LOC111095848-LOC111095851	111095848-111095851	intergenic_region	111095848-111095851		-1	n.23076657C>A
5	23094485	A	G	PASS	intergenic_region	MODIFIER	LOC111095848-LOC111095851	111095848-111095851	intergenic_region	111095848-111095851		-1	n.23094485A>G
5	23096834	T	C	PASS	intergenic_region	MODIFIER	LOC111095848-LOC111095851	111095848-111095851	intergenic_region	111095848-111095851		-1	n.23096834T>C
5	23124838	A	G	GATKstd	intron_variant	MODIFIER	LOC111095851	111095851	transcript	XR_002626519.1	pseudogene	1	n.192-69A>G
5	23168868	C	T	GATKstd	intergenic_region	MODIFIER	LOC111095851-LOC111095852	111095851-111095852	intergenic_region	111095851-111095852		-1	n.23168868C>T
5	44499181	A	T	GATKstd	intron_variant	MODIFIER	PDE4B	479540	transcript	XM_003434644.4	protein_coding	2	c.42+1777T>A
5	44499181	A	T	GATKstd	intron_variant	MODIFIER	PDE4B	479540	transcript	XM_022418713.1	protein_coding	1	c.5+1777T>A
5	44560609	G	A	GATKstd	intron_variant	MODIFIER	PDE4B	479540	transcript	XM_003434644.4	protein_coding	1	c.-71+45347C>T
5	44985088	T	A	PASS	intron_variant	MODIFIER	DNAJC6	489553	transcript	XM_546673.6	protein_coding	1	c.-70-9061A>T
5	44985088	T	A	PASS	intron_variant	MODIFIER	DNAJC6	489553	transcript	XM_014113707.1	protein_coding	1	c.-18+26514A>T
5	44985088	T	A	PASS	intron_variant	MODIFIER	DNAJC6	489553	transcript	XM_005620205.3	protein_coding	1	c.22+26580A>T
5	44985088	T	A	PASS	intron_variant	MODIFIER	DNAJC6	489553	transcript	XM_859962.5	protein_coding	1	c.115+35867A>T
5	44985104	A	G	PASS	intron_variant	MODIFIER	DNAJC6	489553	transcript	XM_546673.6	protein_coding	1	c.-70-9077T>C
5	44985104	A	G	PASS	intron_variant	MODIFIER	DNAJC6	489553	transcript	XM_014113707.1	protein_coding	1	c.-18+26498T>C
5	44985104	A	G	PASS	intron_variant	MODIFIER	DNAJC6	489553	transcript	XM_005620205.3	protein_coding	1	c.22+26564T>C
5	44985104	A	G	PASS	intron_variant	MODIFIER	DNAJC6	489553	transcript	XM_859962.5	protein_coding	1	c.115+35851T>C
5	45219281	C	T	PASS	intergenic_region	MODIFIER	LOC106558770-JAK1	106558770-442952	intergenic_region	106558770-442952		-1	n.45219281C>T
5	45609283	T	C	PASS	intron_variant	MODIFIER	CACHD1	479541	transcript	XM_536680.5	protein_coding	5	c.387+137A>G
5	46034694	C	A	GATKstd	intron_variant	MODIFIER	ROR1	489557	transcript	XM_022418751.1	protein_coding	8	c.1226-4791G>T
5	46034694	C	A	GATKstd	intron_variant	MODIFIER	ROR1	489557	transcript	XM_022418754.1	protein_coding	7	c.1226-4791G>T
5	46034694	C	A	GATKstd	intron_variant	MODIFIER	ROR1	489557	transcript	XM_022418756.1	protein_coding	6	c.1127-4791G>T
5	46034694	C	A	GATKstd	intron_variant	MODIFIER	ROR1	489557	transcript	XM_022418755.1	protein_coding	7	c.1139-4791G>T
5	46034694	C	A	GATKstd	intron_variant	MODIFIER	ROR1	489557	transcript	XM_022418752.1	protein_coding	9	c.1226-4791G>T
5	46034694	C	A	GATKstd	intron_variant	MODIFIER	ROR1	489557	transcript	XM_022418753.1	protein_coding	9	c.1226-4791G>T
5	46034696	G	A	GATKstd	intron_variant	MODIFIER	ROR1	489557	transcript	XM_022418751.1	protein_coding	8	c.1226-4793C>T
5	46034696	G	A	GATKstd	intron_variant	MODIFIER	ROR1	489557	transcript	XM_022418754.1	protein_coding	7	c.1226-4793C>T
5	46034696	G	A	GATKstd	intron_variant	MODIFIER	ROR1	489557	transcript	XM_022418756.1	protein_coding	6	c.1127-4793C>T
5	46034696	G	A	GATKstd	intron_variant	MODIFIER	ROR1	489557	transcript	XM_022418755.1	protein_coding	7	c.1139-4793C>T
5	46034696	G	A	GATKstd	intron_variant	MODIFIER	ROR1	489557	transcript	XM_022418752.1	protein_coding	9	c.1226-4793C>T
5	46034696	G	A	GATKstd	intron_variant	MODIFIER	ROR1	489557	transcript	XM_022418753.1	protein_coding	9	c.1226-4793C>T
5	46404417	T	C	PASS	intron_variant	MODIFIER	ROR1	489557	transcript	XM_022418751.1	protein_coding	2	c.142+44428A>G
5	46404417	T	C	PASS	intron_variant	MODIFIER	ROR1	489557	transcript	XM_022418754.1	protein_coding	1	c.142+44428A>G
5	46404417	T	C	PASS	intron_variant	MODIFIER	ROR1	489557	transcript	XM_022418755.1	protein_coding	1	c.55+4757A>G
5	46404417	T	C	PASS	intron_variant	MODIFIER	ROR1	489557	transcript	XM_022418752.1	protein_coding	3	c.142+44428A>G
5	46404417	T	C	PASS	intron_variant	MODIFIER	ROR1	489557	transcript	XM_022418753.1	protein_coding	3	c.142+44428A>G
5	46456661	TGAGA	T	PASS	intron_variant	MODIFIER	ROR1	489557	transcript	XM_022418751.1	protein_coding	1	c.-14-7665_-14-7662delTCTC
5	46456661	TGAGA	T	PASS	intron_variant	MODIFIER	ROR1	489557	transcript	XM_022418752.1	protein_coding	1	c.-152-5994_-152-5991delTCTC
5	46456661	TGAGA	T	PASS	intron_variant	MODIFIER	ROR1	489557	transcript	XM_022418753.1	protein_coding	2	c.-14-7665_-14-7662delTCTC
5	46456661	TGAGA	T	PASS	intron_variant	MODIFIER	PGM1	479545	transcript	XR_002626732.1	pseudogene	15	n.5036-7515_5036-7512delTCTC
5	46978607	T	C	GATKstd	intergenic_region	MODIFIER	LOC100684522-LOC100684598	100684522-100684598	intergenic_region	100684522-100684598		-1	n.46978607T>C
5	71417972	A	AGG	PASS	intergenic_region	MODIFIER	LOC111096025-LOC102156020	111096025-102156020	intergenic_region	111096025-102156020		-1	n.71417972_71417973insGG
5	83831241	C	A	PASS	intergenic_region	MODIFIER	LOC111096130-LOC111096131	111096130-111096131	intergenic_region	111096130-111096131		-1	n.83831241C>A
5	84198299	T	C	PASS	intergenic_region	MODIFIER	CDH11-LOC111096132	479696-111096132	intergenic_region	479696-111096132		-1	n.84198299T>C
5	84646186	C	T	PASS	intergenic_region	MODIFIER	LOC111096132-LOC111096133	111096132-111096133	intergenic_region	111096132-111096133		-1	n.84646186C>T
5	84850319	T	C	PASS	intergenic_region	MODIFIER	LOC111096133-LOC106558851	111096133-106558851	intergenic_region	111096133-106558851		-1	n.84850319T>C
5	85124644	C	T	PASS	intergenic_region	MODIFIER	LOC111096133-LOC106558851	111096133-106558851	intergenic_region	111096133-106558851		-1	n.85124644C>T
6	770	A	C	GATKstd	intergenic_region	MODIFIER	CHR_START-LOC106558875	CHR_START-106558875	intergenic_region	CHR_START-106558875		-1	n.770A>C
6	9923144	T	TAGAGAA	PASS	upstream_gene_variant	MODIFIER	LOC102152019	102152019	transcript	102152019	pseudogene	-1	n.-2343_-2342insTTCTCT
6	9923144	T	TAGAGAA	PASS	intergenic_region	MODIFIER	LOC102152019-ZSCAN25	102152019-489853	intergenic_region	102152019-489853		-1	n.9923144_9923145insAGAGAA
6	9923146	A	AGGAGC	PASS	upstream_gene_variant	MODIFIER	LOC102152019	102152019	transcript	102152019	pseudogene	-1	n.-2345_-2344insGCTCC
6	9923146	A	AGGAGC	PASS	intergenic_region	MODIFIER	LOC102152019-ZSCAN25	102152019-489853	intergenic_region	102152019-489853		-1	n.9923146_9923147insGGAGC
6	9923148	A	ATGACTCT	PASS	upstream_gene_variant	MODIFIER	LOC102152019	102152019	transcript	102152019	pseudogene	-1	n.-2347_-2346insAGAGTCA
6	9923148	A	ATGACTCT	PASS	intergenic_region	MODIFIER	LOC102152019-ZSCAN25	102152019-489853	intergenic_region	102152019-489853		-1	n.9923148_9923149insTGACTCT
6	10126934	TTTTA	T	PASS	upstream_gene_variant	MODIFIER	ATP5J2	479742	transcript	XM_005621086.3	protein_coding	-1	c.-1718_-1715delTTTA
6	10126934	TTTTA	T	PASS	upstream_gene_variant	MODIFIER	ATP5J2	479742	transcript	XM_014114256.2	protein_coding	-1	c.-1718_-1715delTTTA
6	10126934	TTTTA	T	PASS	downstream_gene_variant	MODIFIER	CPSF4	489859	transcript	XM_022419706.1	protein_coding	-1	c.*4482_*4485delTAAA
6	10126934	TTTTA	T	PASS	downstream_gene_variant	MODIFIER	CPSF4	489859	transcript	XM_022419704.1	protein_coding	-1	c.*4482_*4485delTAAA
6	10126934	TTTTA	T	PASS	downstream_gene_variant	MODIFIER	CPSF4	489859	transcript	XM_022419707.1	protein_coding	-1	c.*4482_*4485delTAAA
6	10126934	TTTTA	T	PASS	downstream_gene_variant	MODIFIER	CPSF4	489859	transcript	XM_022419708.1	protein_coding	-1	c.*4482_*4485delTAAA
6	10126934	TTTTA	T	PASS	downstream_gene_variant	MODIFIER	CPSF4	489859	transcript	XM_022419709.1	protein_coding	-1	c.*4482_*4485delTAAA
6	10126934	TTTTA	T	PASS	downstream_gene_variant	MODIFIER	CPSF4	489859	transcript	XM_022419710.1	protein_coding	-1	c.*4482_*4485delTAAA
6	10126934	TTTTA	T	PASS	intergenic_region	MODIFIER	LOC106558884-ATP5J2	106558884-479742	intergenic_region	106558884-479742		-1	n.10126935_10126938delTTTA
6	17303148	T	TCAGACCCCAAACAATCC	PASS	upstream_gene_variant	MODIFIER	CTF1	403821	transcript	NM_001287141.1	protein_coding	-1	c.-101_-100insGGATTGTTTGGGGTCTG
6	17303148	T	TCAGACCCCAAACAATCC	PASS	upstream_gene_variant	MODIFIER	BCL7C	479774	transcript	XM_022419848.1	protein_coding	-1	c.-2680_-2679insCAGACCCCAAACAATCC
6	17303148	T	TCAGACCCCAAACAATCC	PASS	upstream_gene_variant	MODIFIER	BCL7C	479774	transcript	XM_022419849.1	protein_coding	-1	c.-2680_-2679insCAGACCCCAAACAATCC
6	17303148	T	TCAGACCCCAAACAATCC	PASS	upstream_gene_variant	MODIFIER	BCL7C	479774	transcript	XM_022419850.1	protein_coding	-1	c.-2680_-2679insCAGACCCCAAACAATCC
6	17303148	T	TCAGACCCCAAACAATCC	PASS	upstream_gene_variant	MODIFIER	BCL7C	479774	transcript	XM_536901.6	protein_coding	-1	c.-2680_-2679insCAGACCCCAAACAATCC
6	17303148	T	TCAGACCCCAAACAATCC	PASS	downstream_gene_variant	MODIFIER	LOC489915	489915	transcript	XM_022420670.1	protein_coding	-1	c.*4843_*4844insCAGACCCCAAACAATCC
6	17303148	T	TCAGACCCCAAACAATCC	PASS	downstream_gene_variant	MODIFIER	LOC111096247	111096247	transcript	XR_002627473.1	pseudogene	-1	n.*1300_*1301insGGATTGTTTGGGGTCTG
6	17303148	T	TCAGACCCCAAACAATCC	PASS	intergenic_region	MODIFIER	CTF1-LOC111096247	403821-111096247	intergenic_region	403821-111096247		-1	n.17303148_17303149insCAGACCCCAAACAATCC
6	21191194	T	C	PASS	intron_variant	MODIFIER	SLC5A11	489965	transcript	XM_014114533.2	protein_coding	11	c.1007-1877A>G
6	21191194	T	C	PASS	intron_variant	MODIFIER	SLC5A11	489965	transcript	XM_547085.6	protein_coding	11	c.1007-1877A>G
6	21191202	C	T	PASS	intron_variant	MODIFIER	SLC5A11	489965	transcript	XM_014114533.2	protein_coding	11	c.1007-1885G>A
6	21191202	C	T	PASS	intron_variant	MODIFIER	SLC5A11	489965	transcript	XM_547085.6	protein_coding	11	c.1007-1885G>A
6	28039198	C	CCGCGCGGCCTGTCGCAGCCACGGG	PASS	upstream_gene_variant	MODIFIER	MYH11	479836	transcript	XM_005621514.2	protein_coding	-1	c.-19291_-19290insCGCGCGGCCTGTCGCAGCCACGGG
6	28039198	C	CCGCGCGGCCTGTCGCAGCCACGGG	PASS	upstream_gene_variant	MODIFIER	MYH11	479836	transcript	XM_857198.4	protein_coding	-1	c.-19291_-19290insCGCGCGGCCTGTCGCAGCCACGGG
6	28039198	C	CCGCGCGGCCTGTCGCAGCCACGGG	PASS	upstream_gene_variant	MODIFIER	MYH11	479836	transcript	XM_857838.4	protein_coding	-1	c.-19291_-19290insCGCGCGGCCTGTCGCAGCCACGGG
6	28039198	C	CCGCGCGGCCTGTCGCAGCCACGGG	PASS	upstream_gene_variant	MODIFIER	MYH11	479836	transcript	XM_005621515.3	protein_coding	-1	c.-19291_-19290insCGCGCGGCCTGTCGCAGCCACGGG
6	28039198	C	CCGCGCGGCCTGTCGCAGCCACGGG	PASS	downstream_gene_variant	MODIFIER	FOPNL	100684094	transcript	XM_003434848.3	protein_coding	-1	c.*5756_*5757insCGCGCGGCCTGTCGCAGCCACGGG
6	28039198	C	CCGCGCGGCCTGTCGCAGCCACGGG	PASS	downstream_gene_variant	MODIFIER	FOPNL	100684094	transcript	XM_014114599.2	protein_coding	-1	c.*5829_*5830insCGCGCGGCCTGTCGCAGCCACGGG
6	28039198	C	CCGCGCGGCCTGTCGCAGCCACGGG	PASS	downstream_gene_variant	MODIFIER	FOPNL	100684094	transcript	XM_014114598.2	protein_coding	-1	c.*5756_*5757insCGCGCGGCCTGTCGCAGCCACGGG
6	28039198	C	CCGCGCGGCCTGTCGCAGCCACGGG	PASS	intergenic_region	MODIFIER	FOPNL-MYH11	100684094-479836	intergenic_region	100684094-479836		-1	n.28039198_28039199insCGCGCGGCCTGTCGCAGCCACGGG
6	30560057	A	G	PASS	intron_variant	MODIFIER	SNX29	479845	transcript	XM_014114428.2	protein_coding	14	c.1803+13547T>C
6	30560057	A	G	PASS	intron_variant	MODIFIER	SNX29	479845	transcript	XM_022420055.1	protein_coding	11	c.1329+13547T>C
6	40690266	C	G	PASS	intergenic_region	MODIFIER	LOC611675-PGB	611675-403552	intergenic_region	611675-403552		-1	n.40690266C>G
6	40690270	G	A	PASS	intergenic_region	MODIFIER	LOC611675-PGB	611675-403552	intergenic_region	611675-403552		-1	n.40690270G>A
6	40690275	T	C	PASS	intergenic_region	MODIFIER	LOC611675-PGB	611675-403552	intergenic_region	611675-403552		-1	n.40690275T>C
6	46243757	G	GT	PASS	intergenic_region	MODIFIER	LOC111096509-LOC100683041	111096509-100683041	intergenic_region	111096509-100683041		-1	n.46243757_46243758insT
6	51000943	A	C	PASS	downstream_gene_variant	MODIFIER	SNX7	490148	transcript	XM_022420434.1	protein_coding	-1	c.*3379T>G
6	51000943	A	C	PASS	intergenic_region	MODIFIER	PLPPR5-SNX7	479934-490148	intergenic_region	479934-490148		-1	n.51000943A>C
6	58404225	C	CT	PASS	intergenic_region	MODIFIER	LOC106558968-LOC106558967	106558968-106558967	intergenic_region	106558968-106558967		-1	n.58404225_58404226insT
6	58459989	A	C	PASS	intron_variant	MODIFIER	LOC106558967	106558967	transcript	XR_002628055.1	pseudogene	1	n.116-2092A>C
6	59259414	C	CAATAAGAGTGCAATT	PASS	intergenic_region	MODIFIER	LOC612422-GBP5	612422-490170	intergenic_region	612422-490170		-1	n.59259414_59259415insAATAAGAGTGCAATT
6	59259417	G	GAAATAAATCACGAAGTTGAATTCT	PASS	intergenic_region	MODIFIER	LOC612422-GBP5	612422-490170	intergenic_region	612422-490170		-1	n.59259417_59259418insAAATAAATCACGAAGTTGAATTCT
6	59259419	G	GGCA	PASS	intergenic_region	MODIFIER	LOC612422-GBP5	612422-490170	intergenic_region	612422-490170		-1	n.59259419_59259420insGCA
6	59314783	T	A	PASS	intergenic_region	MODIFIER	GBP5-LOC612426	490170-612426	intergenic_region	490170-612426		-1	n.59314783T>A
6	59875718	A	ATATATATATATAT	PASS	intron_variant	MODIFIER	LOC111096480	111096480	transcript	XM_022420698.1	protein_coding	2	c.355+2390_355+2391insTATATATATATAT
6	61591958	T	C	GATKstd	intergenic_region	MODIFIER	CLCA4-CLCA1	612508-490178	intergenic_region	612508-490178		-1	n.61591958T>C
6	61645993	A	G	GATKstd	intron_variant	MODIFIER	CLCA1	490178	transcript	XM_547299.5	protein_coding	1	c.163-335T>C
6	61645993	A	G	GATKstd	intron_variant	MODIFIER	ODF2L	490179	transcript	XM_022420535.1	protein_coding	1	c.-247+8019A>G
6	61645993	A	G	GATKstd	intron_variant	MODIFIER	ODF2L	490179	transcript	XM_022420536.1	protein_coding	1	c.-251+8019A>G
6	61645993	A	G	GATKstd	intron_variant	MODIFIER	ODF2L	490179	transcript	XM_022420539.1	protein_coding	1	c.-247+8019A>G
6	61645993	A	G	GATKstd	intron_variant	MODIFIER	ODF2L	490179	transcript	XM_022420542.1	protein_coding	1	c.-247+8019A>G
6	61645993	A	G	GATKstd	intron_variant	MODIFIER	ODF2L	490179	transcript	XM_022420543.1	protein_coding	1	c.-247+8019A>G
6	61645993	A	G	GATKstd	intron_variant	MODIFIER	ODF2L	490179	transcript	XM_022420538.1	protein_coding	1	c.-247+8019A>G
6	61712276	T	C	PASS	intron_variant	MODIFIER	ODF2L	490179	transcript	XM_022420535.1	protein_coding	1	c.-246-3264T>C
6	61712276	T	C	PASS	intron_variant	MODIFIER	ODF2L	490179	transcript	XM_022420536.1	protein_coding	1	c.-250-3264T>C
6	61712276	T	C	PASS	intron_variant	MODIFIER	ODF2L	490179	transcript	XM_022420539.1	protein_coding	1	c.-246-3264T>C
6	61712276	T	C	PASS	intron_variant	MODIFIER	ODF2L	490179	transcript	XM_022420542.1	protein_coding	1	c.-246-3264T>C
6	61712276	T	C	PASS	intron_variant	MODIFIER	ODF2L	490179	transcript	XM_022420543.1	protein_coding	1	c.-246-3264T>C
6	61712276	T	C	PASS	intron_variant	MODIFIER	ODF2L	490179	transcript	XM_022420538.1	protein_coding	1	c.-246-3264T>C
6	61712276	T	C	PASS	intron_variant	MODIFIER	ODF2L	490179	transcript	XM_022420537.1	protein_coding	1	c.-246-3264T>C
6	61712276	T	C	PASS	intron_variant	MODIFIER	ODF2L	490179	transcript	XM_022420541.1	protein_coding	1	c.-247+2055T>C
6	61798000	A	G	PASS	intergenic_region	MODIFIER	ODF2L-LOC100688788	490179-100688788	intergenic_region	490179-100688788		-1	n.61798000A>G
6	61800619	T	C	GATKstd	intergenic_region	MODIFIER	ODF2L-LOC100688788	490179-100688788	intergenic_region	490179-100688788		-1	n.61800619T>C
6	61803918	T	G	PASS	intergenic_region	MODIFIER	ODF2L-LOC100688788	490179-100688788	intergenic_region	490179-100688788		-1	n.61803918T>G
6	61806079	G	A	PASS	intergenic_region	MODIFIER	ODF2L-LOC100688788	490179-100688788	intergenic_region	490179-100688788		-1	n.61806079G>A
6	61871703	C	A	PASS	intergenic_region	MODIFIER	ODF2L-LOC100688788	490179-100688788	intergenic_region	490179-100688788		-1	n.61871703C>A
6	61917001	C	A	PASS	intron_variant	MODIFIER	LOC100688788	100688788	transcript	100688788	pseudogene	1	n.138-5367G>T
6	61925818	G	T	GATKstd	intron_variant	MODIFIER	LOC100688788	100688788	transcript	100688788	pseudogene	1	n.137+6373C>A
6	61948100	G	A	PASS	intron_variant	MODIFIER	COL24A1	479965	transcript	XM_014114859.2	protein_coding	3	c.121+6889G>A
6	61948100	G	A	PASS	intron_variant	MODIFIER	COL24A1	479965	transcript	XM_014114860.2	protein_coding	3	c.121+6889G>A
6	61948100	G	A	PASS	intron_variant	MODIFIER	COL24A1	479965	transcript	XM_022420546.1	protein_coding	3	c.121+6889G>A
6	61948100	G	A	PASS	intron_variant	MODIFIER	COL24A1	479965	transcript	XM_022420545.1	protein_coding	3	c.121+6889G>A
6	61948100	G	A	PASS	intron_variant	MODIFIER	COL24A1	479965	transcript	XM_022420547.1	protein_coding	3	c.121+6889G>A
6	61948100	G	A	PASS	intron_variant	MODIFIER	COL24A1	479965	transcript	XM_022420544.1	protein_coding	3	c.121+6889G>A
6	61948100	G	A	PASS	intron_variant	MODIFIER	COL24A1	479965	transcript	XM_014114862.2	protein_coding	1	c.-68+6889G>A
6	61997156	G	GA	PASS	intron_variant	MODIFIER	COL24A1	479965	transcript	XM_014114859.2	protein_coding	8	c.1693-5902_1693-5901insA
6	61997156	G	GA	PASS	intron_variant	MODIFIER	LOC111096417	111096417	transcript	XR_002627884.1	pseudogene	7	n.2074-625_2074-624insT
6	61997156	G	GA	PASS	intron_variant	MODIFIER	COL24A1	479965	transcript	XM_014114860.2	protein_coding	8	c.1693-5902_1693-5901insA
6	61997156	G	GA	PASS	intron_variant	MODIFIER	COL24A1	479965	transcript	XM_022420546.1	protein_coding	8	c.1693-5902_1693-5901insA
6	61997156	G	GA	PASS	intron_variant	MODIFIER	COL24A1	479965	transcript	XM_022420545.1	protein_coding	8	c.1692+7306_1692+7307insA
6	61997156	G	GA	PASS	intron_variant	MODIFIER	COL24A1	479965	transcript	XM_022420547.1	protein_coding	8	c.1693-5902_1693-5901insA
6	61997156	G	GA	PASS	intron_variant	MODIFIER	COL24A1	479965	transcript	XM_022420544.1	protein_coding	8	c.1693-5902_1693-5901insA
6	61997156	G	GA	PASS	intron_variant	MODIFIER	COL24A1	479965	transcript	XM_014114862.2	protein_coding	7	c.982-5902_982-5901insA
6	61997156	G	GA	PASS	intron_variant	MODIFIER	LOC111096417	111096417	transcript	XR_002627883.1	pseudogene	7	n.2059-625_2059-624insT
6	61997156	G	GA	PASS	intron_variant	MODIFIER	LOC111096417	111096417	transcript	XR_002627885.1	pseudogene	6	n.2013-625_2013-624insT
6	62183289	G	A	GATKstd	intron_variant	MODIFIER	COL24A1	479965	transcript	XM_014114859.2	protein_coding	33	c.2962-841G>A
6	62183289	G	A	GATKstd	intron_variant	MODIFIER	LOC111096418	111096418	transcript	XR_002627886.1	pseudogene	1	n.156+18130C>T
6	62183289	G	A	GATKstd	intron_variant	MODIFIER	COL24A1	479965	transcript	XM_014114860.2	protein_coding	33	c.2962-841G>A
6	62183289	G	A	GATKstd	intron_variant	MODIFIER	COL24A1	479965	transcript	XM_022420546.1	protein_coding	32	c.2917-841G>A
6	62183289	G	A	GATKstd	intron_variant	MODIFIER	COL24A1	479965	transcript	XM_022420545.1	protein_coding	32	c.2917-841G>A
6	62183289	G	A	GATKstd	intron_variant	MODIFIER	COL24A1	479965	transcript	XM_022420547.1	protein_coding	33	c.2962-841G>A
6	62183289	G	A	GATKstd	intron_variant	MODIFIER	COL24A1	479965	transcript	XM_022420544.1	protein_coding	33	c.2962-841G>A
6	62183289	G	A	GATKstd	intron_variant	MODIFIER	COL24A1	479965	transcript	XM_014114862.2	protein_coding	32	c.2251-841G>A
6	62210182	G	T	GATKstd	upstream_gene_variant	MODIFIER	LOC612981	612981	transcript	612981	pseudogene	-1	n.-4848G>T
6	62210182	G	T	GATKstd	intron_variant	MODIFIER	COL24A1	479965	transcript	XM_014114859.2	protein_coding	38	c.3286-13134G>T
6	62210182	G	T	GATKstd	intron_variant	MODIFIER	COL24A1	479965	transcript	XM_014114860.2	protein_coding	38	c.3286-13134G>T
6	62210182	G	T	GATKstd	intron_variant	MODIFIER	COL24A1	479965	transcript	XM_022420546.1	protein_coding	37	c.3241-13134G>T
6	62210182	G	T	GATKstd	intron_variant	MODIFIER	COL24A1	479965	transcript	XM_022420545.1	protein_coding	37	c.3241-13134G>T
6	62210182	G	T	GATKstd	intron_variant	MODIFIER	COL24A1	479965	transcript	XM_022420547.1	protein_coding	37	c.3178-13134G>T
6	62210182	G	T	GATKstd	intron_variant	MODIFIER	COL24A1	479965	transcript	XM_022420544.1	protein_coding	38	c.3286-13134G>T
6	62210182	G	T	GATKstd	intron_variant	MODIFIER	COL24A1	479965	transcript	XM_014114862.2	protein_coding	37	c.2575-13134G>T
6	62436380	TA	T	PASS	intergenic_region	MODIFIER	LOC111096419-CYR61	111096419-479967	intergenic_region	111096419-479967		-1	n.62436381delA
6	62539239	C	T	GATKstd	intergenic_region	MODIFIER	CYR61-DDAH1	479967-490182	intergenic_region	479967-490182		-1	n.62539239C>T
6	62611873	T	G	PASS	intron_variant	MODIFIER	DDAH1	490182	transcript	XM_547303.5	protein_coding	1	c.304-34286T>G
6	62611873	T	G	PASS	intron_variant	MODIFIER	DDAH1	490182	transcript	XM_022420551.1	protein_coding	1	c.-6-34286T>G
6	62611873	T	G	PASS	intron_variant	MODIFIER	DDAH1	490182	transcript	XM_005621986.3	protein_coding	1	c.-6-34286T>G
6	62745611	A	AC	PASS	intergenic_region	MODIFIER	C6H1orf52-SYDE2	612531-490184	intergenic_region	612531-490184		-1	n.62745611_62745612insC
6	62784475	G	A	GATKstd	intron_variant	MODIFIER	SYDE2	490184	transcript	XM_005622125.2	protein_coding	3	c.1457-877G>A
6	62854009	A	G	PASS	intron_variant	MODIFIER	WDR63	479968	transcript	XM_014114864.2	protein_coding	18	c.2000-1400T>C
6	62854009	A	G	PASS	intron_variant	MODIFIER	WDR63	479968	transcript	XM_022420553.1	protein_coding	18	c.2000-1400T>C
6	62854009	A	G	PASS	intron_variant	MODIFIER	WDR63	479968	transcript	XM_005621991.3	protein_coding	18	c.1999+3575T>C
6	62854009	A	G	PASS	intron_variant	MODIFIER	WDR63	479968	transcript	XM_014114865.2	protein_coding	18	c.2000-1400T>C
6	62854009	A	G	PASS	intron_variant	MODIFIER	WDR63	479968	transcript	XM_014114866.2	protein_coding	17	c.1910-1400T>C
6	62854009	A	G	PASS	intron_variant	MODIFIER	WDR63	479968	transcript	XM_537092.6	protein_coding	18	c.2000-1400T>C
6	62854009	A	G	PASS	intron_variant	MODIFIER	WDR63	479968	transcript	XM_022420552.1	protein_coding	18	c.2000-1400T>C
6	62865369	G	A	GATKstd	intron_variant	MODIFIER	WDR63	479968	transcript	XM_014114864.2	protein_coding	16	c.1802-3412C>T
6	62865369	G	A	GATKstd	intron_variant	MODIFIER	WDR63	479968	transcript	XM_022420553.1	protein_coding	16	c.1802-3412C>T
6	62865369	G	A	GATKstd	intron_variant	MODIFIER	WDR63	479968	transcript	XM_005621991.3	protein_coding	16	c.1802-3412C>T
6	62865369	G	A	GATKstd	intron_variant	MODIFIER	WDR63	479968	transcript	XM_014114865.2	protein_coding	16	c.1802-3412C>T
6	62865369	G	A	GATKstd	intron_variant	MODIFIER	WDR63	479968	transcript	XM_014114866.2	protein_coding	15	c.1712-3412C>T
6	62865369	G	A	GATKstd	intron_variant	MODIFIER	WDR63	479968	transcript	XM_537092.6	protein_coding	16	c.1802-3412C>T
6	62865369	G	A	GATKstd	intron_variant	MODIFIER	WDR63	479968	transcript	XM_022420552.1	protein_coding	16	c.1802-3412C>T
6	63705267	C	T	PASS	intron_variant	MODIFIER	PRKACB	479975	transcript	XM_862450.4	protein_coding	1	c.46+23929G>A
6	63966714	G	A	PASS	intergenic_region	MODIFIER	TTLL7-LOC111096525	479976-111096525	intergenic_region	479976-111096525		-1	n.63966714G>A
6	63985539	T	C	PASS	intergenic_region	MODIFIER	TTLL7-LOC111096525	479976-111096525	intergenic_region	479976-111096525		-1	n.63985539T>C
6	70958678	G	C	PASS	intron_variant	MODIFIER	SLC44A5	490208	transcript	XM_005622056.2	protein_coding	1	c.-62+2406G>C
6	70958678	G	C	PASS	intron_variant	MODIFIER	SLC44A5	490208	transcript	XM_022420624.1	protein_coding	1	c.-62+3102G>C
6	70958678	G	C	PASS	intron_variant	MODIFIER	SLC44A5	490208	transcript	XM_022420625.1	protein_coding	1	c.-62+3102G>C
6	70958678	G	C	PASS	intron_variant	MODIFIER	SLC44A5	490208	transcript	XR_002627957.1	pseudogene	1	n.86+2406G>C
6	70958678	G	C	PASS	intron_variant	MODIFIER	SLC44A5	490208	transcript	XM_005622058.2	protein_coding	1	c.-62+2406G>C
6	70958678	G	C	PASS	intron_variant	MODIFIER	SLC44A5	490208	transcript	XM_005622057.2	protein_coding	1	c.-62+2406G>C
6	71122321	A	G	PASS	intron_variant	MODIFIER	SLC44A5	490208	transcript	XM_005622056.2	protein_coding	2	c.59-28120A>G
6	71122321	A	G	PASS	intron_variant	MODIFIER	SLC44A5	490208	transcript	XM_022420624.1	protein_coding	2	c.59-28120A>G
6	71122321	A	G	PASS	intron_variant	MODIFIER	SLC44A5	490208	transcript	XM_022420625.1	protein_coding	2	c.14-28120A>G
6	71122321	A	G	PASS	intron_variant	MODIFIER	SLC44A5	490208	transcript	XR_002627957.1	pseudogene	2	n.206-28120A>G
6	71122321	A	G	PASS	intron_variant	MODIFIER	SLC44A5	490208	transcript	XM_005622058.2	protein_coding	2	c.14-28120A>G
6	71122321	A	G	PASS	intron_variant	MODIFIER	SLC44A5	490208	transcript	XM_005622057.2	protein_coding	2	c.59-28120A>G
6	71122329	A	ATGTG	PASS	intron_variant	MODIFIER	SLC44A5	490208	transcript	XM_005622056.2	protein_coding	2	c.59-28112_59-28111insTGTG
6	71122329	A	ATGTG	PASS	intron_variant	MODIFIER	SLC44A5	490208	transcript	XM_022420624.1	protein_coding	2	c.59-28112_59-28111insTGTG
6	71122329	A	ATGTG	PASS	intron_variant	MODIFIER	SLC44A5	490208	transcript	XM_022420625.1	protein_coding	2	c.14-28112_14-28111insTGTG
6	71122329	A	ATGTG	PASS	intron_variant	MODIFIER	SLC44A5	490208	transcript	XR_002627957.1	pseudogene	2	n.206-28112_206-28111insTGTG
6	71122329	A	ATGTG	PASS	intron_variant	MODIFIER	SLC44A5	490208	transcript	XM_005622058.2	protein_coding	2	c.14-28112_14-28111insTGTG
6	71122329	A	ATGTG	PASS	intron_variant	MODIFIER	SLC44A5	490208	transcript	XM_005622057.2	protein_coding	2	c.59-28112_59-28111insTGTG
6	74898575	C	CCCCCCAGATGGCACCTGCCCCGACACTAGGGCCCCCCAGCTGGCACCCGCCCCCCACACT	PASS	intergenic_region	MODIFIER	ZRANB2-PTGER3	490213-403430	intergenic_region	490213-403430		-1	n.74898575_74898576insCCCCCAGATGGCACCTGCCCCGACACTAGGGCCCCCCAGCTGGCACCCGCCCCCCACACT
7	16508262	G	T	PASS	intron_variant	MODIFIER	LAMC1	480034	transcript	XM_014115124.2	protein_coding	18	c.2914+635G>T
7	20442112	C	G	PASS	intron_variant	MODIFIER	AXDND1	480051	transcript	XM_005622463.3	protein_coding	9	c.867-4983G>C
7	20442112	C	G	PASS	intron_variant	MODIFIER	AXDND1	480051	transcript	XM_022420988.1	protein_coding	9	c.867-4983G>C
7	20442112	C	G	PASS	intron_variant	MODIFIER	AXDND1	480051	transcript	XM_022420991.1	protein_coding	7	c.417-4983G>C
7	20442112	C	G	PASS	intron_variant	MODIFIER	AXDND1	480051	transcript	XM_022420989.1	protein_coding	8	c.795-4983G>C
7	20442112	C	G	PASS	intron_variant	MODIFIER	AXDND1	480051	transcript	XM_014115152.2	protein_coding	9	c.867-4983G>C
7	20442112	C	G	PASS	intron_variant	MODIFIER	AXDND1	480051	transcript	XM_022420987.1	protein_coding	9	c.867-4983G>C
7	20442112	C	G	PASS	intron_variant	MODIFIER	AXDND1	480051	transcript	XM_022420990.1	protein_coding	9	c.867-4983G>C
7	26022121	C	T	PASS	intergenic_region	MODIFIER	LOC106559009-LOC100856126	106559009-100856126	intergenic_region	106559009-100856126		-1	n.26022121C>T
7	27145257	G	GAA	PASS	intergenic_region	MODIFIER	DNM3-METTL13	490341-490342	intergenic_region	490341-490342		-1	n.27145257_27145258insAA
7	40913328	C	T	GATKstd	intergenic_region	MODIFIER	LOC612059-ETV3	612059-480119	intergenic_region	612059-480119		-1	n.40913328C>T
7	63350394	C	A	GATKstd	intron_variant	MODIFIER	ZNF521	490511	transcript	XM_547633.6	protein_coding	5	c.3659-41764C>A
7	63350394	C	A	GATKstd	intron_variant	MODIFIER	ZNF521	490511	transcript	XM_014115495.1	protein_coding	4	c.2999-41764C>A
7	63350394	C	A	GATKstd	intron_variant	MODIFIER	ZNF521	490511	transcript	XM_014115494.2	protein_coding	5	c.3647-41764C>A
7	63350394	C	A	GATKstd	intron_variant	MODIFIER	ZNF521	490511	transcript	XM_022421516.1	protein_coding	5	c.3656-41764C>A
7	70617127	TTTCTTTCTTTCTTTCTTTCTTTCTTTC	T	PASS	intron_variant	MODIFIER	DLGAP1	480194	transcript	XM_022421552.1	protein_coding	4	c.-30+43296_-30+43322delGAAAGAAAGAAAGAAAGAAAGAAAGAA
7	70617127	TTTCTTTCTTTCTTTCTTTCTTTCTTTC	T	PASS	intron_variant	MODIFIER	DLGAP1	480194	transcript	XM_022421551.1	protein_coding	4	c.-30+43296_-30+43322delGAAAGAAAGAAAGAAAGAAAGAAAGAA
7	70617127	TTTCTTTCTTTCTTTCTTTCTTTCTTTC	T	PASS	intron_variant	MODIFIER	DLGAP1	480194	transcript	XM_005623040.3	protein_coding	4	c.-30+43296_-30+43322delGAAAGAAAGAAAGAAAGAAAGAAAGAA
7	70617127	TTTCTTTCTTTCTTTCTTTCTTTCTTTC	T	PASS	intron_variant	MODIFIER	DLGAP1	480194	transcript	XM_014115537.2	protein_coding	3	c.-30+43296_-30+43322delGAAAGAAAGAAAGAAAGAAAGAAAGAA
7	70617127	TTTCTTTCTTTCTTTCTTTCTTTCTTTC	T	PASS	intron_variant	MODIFIER	DLGAP1	480194	transcript	XM_022421553.1	protein_coding	4	c.-30+43296_-30+43322delGAAAGAAAGAAAGAAAGAAAGAAAGAA
8	1747301	T	C	PASS	intron_variant	MODIFIER			transcript	TRANSCRIPT_	protein_coding	32	c.16769-463566T>C
8	1747301	T	C	PASS	intron_variant	MODIFIER	RIN3	490590	transcript	XM_022422496.1	protein_coding	2	c.337+1165T>C
8	10099051	A	C	PASS	intron_variant	MODIFIER			transcript	TRANSCRIPT_	protein_coding	109	c.32471-1233680A>C
8	13084484	C	G,*	PASS	intron_variant	MODIFIER			transcript	TRANSCRIPT_	protein_coding	144	c.37740+1355039C>G
8	19419427	T	C	PASS	intron_variant	MODIFIER			transcript	TRANSCRIPT_	protein_coding	144	c.37741-5630861T>C
8	19419427	T	C	PASS	intron_variant	MODIFIER	LRFN5	490666	transcript	XM_005623354.3	protein_coding	2	c.-191+50951T>C
8	19419427	T	C	PASS	intron_variant	MODIFIER	LRFN5	490666	transcript	XM_022421958.1	protein_coding	2	c.-191+50951T>C
8	19419427	T	C	PASS	intron_variant	MODIFIER	LRFN5	490666	transcript	XM_022421959.1	protein_coding	1	c.-191+50951T>C
8	19419427	T	C	PASS	intron_variant	MODIFIER	LRFN5	490666	transcript	XR_002629092.1	pseudogene	1	n.1146+50951T>C
8	19419427	T	C	PASS	intron_variant	MODIFIER	LRFN5	490666	transcript	XM_014115868.2	protein_coding	1	c.-191+51575T>C
8	19419427	T	C	PASS	intron_variant	MODIFIER	LRFN5	490666	transcript	XM_022421960.1	protein_coding	1	c.-191+50951T>C
8	19419428	G	A	PASS	intron_variant	MODIFIER			transcript	TRANSCRIPT_	protein_coding	144	c.37741-5630860G>A
8	19419428	G	A	PASS	intron_variant	MODIFIER	LRFN5	490666	transcript	XM_005623354.3	protein_coding	2	c.-191+50952G>A
8	19419428	G	A	PASS	intron_variant	MODIFIER	LRFN5	490666	transcript	XM_022421958.1	protein_coding	2	c.-191+50952G>A
8	19419428	G	A	PASS	intron_variant	MODIFIER	LRFN5	490666	transcript	XM_022421959.1	protein_coding	1	c.-191+50952G>A
8	19419428	G	A	PASS	intron_variant	MODIFIER	LRFN5	490666	transcript	XR_002629092.1	pseudogene	1	n.1146+50952G>A
8	19419428	G	A	PASS	intron_variant	MODIFIER	LRFN5	490666	transcript	XM_014115868.2	protein_coding	1	c.-191+51576G>A
8	19419428	G	A	PASS	intron_variant	MODIFIER	LRFN5	490666	transcript	XM_022421960.1	protein_coding	1	c.-191+50952G>A
8	21470684	T	G	PASS	intron_variant	MODIFIER			transcript	TRANSCRIPT_	protein_coding	144	c.37741-3579604T>G
8	28595808	A	C	PASS	intron_variant	MODIFIER			transcript	TRANSCRIPT_	protein_coding	283	c.64611+964007A>C
8	28595808	A	C	PASS	intron_variant	MODIFIER	LOC111097218	111097218	transcript	XR_002629607.1	pseudogene	3	n.843+1860A>C
8	36446507	G	T	GATKstd	downstream_gene_variant	MODIFIER	LOC111097066	111097066	transcript	XR_002629200.1	pseudogene	-1	n.*3732C>A
8	36446507	G	T	GATKstd	intron_variant	MODIFIER			transcript	TRANSCRIPT_	protein_coding	283	c.64612-1027574G>T
8	36446507	G	T	GATKstd	intron_variant	MODIFIER	PRKCH	490722	transcript	XM_547844.6	protein_coding	12	c.1762-3655G>T
8	36446507	G	T	GATKstd	intron_variant	MODIFIER	PRKCH	490722	transcript	XM_022422096.1	protein_coding	12	c.1279-3655G>T
8	36446507	G	T	GATKstd	intron_variant	MODIFIER	PRKCH	490722	transcript	XM_022422097.1	protein_coding	12	c.1279-3655G>T
8	36446508	A	C	GATKstd	downstream_gene_variant	MODIFIER	LOC111097066	111097066	transcript	XR_002629200.1	pseudogene	-1	n.*3731T>G
8	36446508	A	C	GATKstd	intron_variant	MODIFIER			transcript	TRANSCRIPT_	protein_coding	283	c.64612-1027573A>C
8	36446508	A	C	GATKstd	intron_variant	MODIFIER	PRKCH	490722	transcript	XM_547844.6	protein_coding	12	c.1762-3654A>C
8	36446508	A	C	GATKstd	intron_variant	MODIFIER	PRKCH	490722	transcript	XM_022422096.1	protein_coding	12	c.1279-3654A>C
8	36446508	A	C	GATKstd	intron_variant	MODIFIER	PRKCH	490722	transcript	XM_022422097.1	protein_coding	12	c.1279-3654A>C
8	36446513	A	C	PASS	downstream_gene_variant	MODIFIER	LOC111097066	111097066	transcript	XR_002629200.1	pseudogene	-1	n.*3726T>G
8	36446513	A	C	PASS	intron_variant	MODIFIER			transcript	TRANSCRIPT_	protein_coding	283	c.64612-1027568A>C
8	36446513	A	C	PASS	intron_variant	MODIFIER	PRKCH	490722	transcript	XM_547844.6	protein_coding	12	c.1762-3649A>C
8	36446513	A	C	PASS	intron_variant	MODIFIER	PRKCH	490722	transcript	XM_022422096.1	protein_coding	12	c.1279-3649A>C
8	36446513	A	C	PASS	intron_variant	MODIFIER	PRKCH	490722	transcript	XM_022422097.1	protein_coding	12	c.1279-3649A>C
8	39301544	A	C	PASS	upstream_gene_variant	MODIFIER	SPTB	490734	transcript	XM_005623205.3	protein_coding	-1	c.-80407T>G
8	39301544	A	C	PASS	intron_variant	MODIFIER			transcript	TRANSCRIPT_	protein_coding	306	c.69286+1460206A>C
8	39301544	A	C	PASS	intron_variant	MODIFIER	CHURC1	609942	transcript	XM_847755.5	protein_coding	2	c.120+319A>C
8	43029302	A	T	PASS	intron_variant	MODIFIER			transcript	TRANSCRIPT_	protein_coding	306	c.69286+5187964A>T
8	43029302	A	T	PASS	intron_variant	MODIFIER	EXD2	490750	transcript	XM_547872.6	protein_coding	1	c.-42+651A>T
8	43029302	A	T	PASS	intron_variant	MODIFIER	EXD2	490750	transcript	XM_005623572.3	protein_coding	1	c.-43+651A>T
8	45517988	C	T	PASS	intron_variant	MODIFIER			transcript	TRANSCRIPT_	protein_coding	306	c.69286+7676650C>T
8	45517988	C	T	PASS	intron_variant	MODIFIER	RGS6	480380	transcript	XM_005623607.3	protein_coding	2	c.84+79666C>T
8	45517988	C	T	PASS	intron_variant	MODIFIER	RGS6	480380	transcript	XM_022422185.1	protein_coding	3	c.84+79666C>T
8	45517988	C	T	PASS	intron_variant	MODIFIER	RGS6	480380	transcript	XM_005623609.3	protein_coding	2	c.84+79666C>T
8	45517988	C	T	PASS	intron_variant	MODIFIER	RGS6	480380	transcript	XM_005623611.3	protein_coding	2	c.84+79666C>T
8	45517988	C	T	PASS	intron_variant	MODIFIER	RGS6	480380	transcript	XM_005623612.3	protein_coding	2	c.84+79666C>T
8	45517988	C	T	PASS	intron_variant	MODIFIER	RGS6	480380	transcript	XM_014116036.2	protein_coding	2	c.84+79666C>T
8	45517988	C	T	PASS	intron_variant	MODIFIER	RGS6	480380	transcript	XM_005623613.3	protein_coding	2	c.84+79666C>T
8	45517988	C	T	PASS	intron_variant	MODIFIER	RGS6	480380	transcript	XM_005623614.3	protein_coding	2	c.84+79666C>T
8	45517988	C	T	PASS	intron_variant	MODIFIER	RGS6	480380	transcript	XM_022422187.1	protein_coding	2	c.84+79666C>T
8	45517988	C	T	PASS	intron_variant	MODIFIER	RGS6	480380	transcript	XM_022422186.1	protein_coding	2	c.84+79666C>T
8	45517988	C	T	PASS	intron_variant	MODIFIER	RGS6	480380	transcript	XM_005623608.3	protein_coding	2	c.84+79666C>T
8	45517988	C	T	PASS	intron_variant	MODIFIER	RGS6	480380	transcript	XM_005623610.3	protein_coding	2	c.84+79666C>T
8	45517988	C	T	PASS	intron_variant	MODIFIER	RGS6	480380	transcript	XM_014116030.2	protein_coding	3	c.84+79666C>T
8	55625335	T	C	PASS	intron_variant	MODIFIER			transcript	TRANSCRIPT_	protein_coding	306	c.69287-17225400T>C
8	72457577	ACC	A	PASS	downstream_gene_variant	MODIFIER	CLBA1	612701	transcript	XM_022422478.1	protein_coding	-1	c.*3421_*3422delCC
8	72457577	ACC	A	PASS	downstream_gene_variant	MODIFIER	CDCA4	612703	transcript	XM_005623881.3	protein_coding	-1	c.*1743_*1744delGG
8	72457577	ACC	A	PASS	downstream_gene_variant	MODIFIER	CDCA4	612703	transcript	XM_005623883.2	protein_coding	-1	c.*1743_*1744delGG
8	72457577	ACC	A	PASS	downstream_gene_variant	MODIFIER	CDCA4	612703	transcript	XM_022422425.1	protein_coding	-1	c.*1743_*1744delGG
8	72457577	ACC	A	PASS	downstream_gene_variant	MODIFIER	CDCA4	612703	transcript	XM_022422424.1	protein_coding	-1	c.*1743_*1744delGG
8	72457577	ACC	A	PASS	intron_variant	MODIFIER			transcript	TRANSCRIPT_	protein_coding	306	c.69287-393157_69287-393156delCC
8	72457580	G	A	PASS	downstream_gene_variant	MODIFIER	CLBA1	612701	transcript	XM_022422478.1	protein_coding	-1	c.*3423G>A
8	72457580	G	A	PASS	downstream_gene_variant	MODIFIER	CDCA4	612703	transcript	XM_005623881.3	protein_coding	-1	c.*1742C>T
8	72457580	G	A	PASS	downstream_gene_variant	MODIFIER	CDCA4	612703	transcript	XM_005623883.2	protein_coding	-1	c.*1742C>T
8	72457580	G	A	PASS	downstream_gene_variant	MODIFIER	CDCA4	612703	transcript	XM_022422425.1	protein_coding	-1	c.*1742C>T
8	72457580	G	A	PASS	downstream_gene_variant	MODIFIER	CDCA4	612703	transcript	XM_022422424.1	protein_coding	-1	c.*1742C>T
8	72457580	G	A	PASS	intron_variant	MODIFIER			transcript	TRANSCRIPT_	protein_coding	306	c.69287-393155G>A
8	72457612	C	T	PASS	downstream_gene_variant	MODIFIER	CLBA1	612701	transcript	XM_022422478.1	protein_coding	-1	c.*3455C>T
8	72457612	C	T	PASS	downstream_gene_variant	MODIFIER	CDCA4	612703	transcript	XM_005623881.3	protein_coding	-1	c.*1710G>A
8	72457612	C	T	PASS	downstream_gene_variant	MODIFIER	CDCA4	612703	transcript	XM_005623883.2	protein_coding	-1	c.*1710G>A
8	72457612	C	T	PASS	downstream_gene_variant	MODIFIER	CDCA4	612703	transcript	XM_022422425.1	protein_coding	-1	c.*1710G>A
8	72457612	C	T	PASS	downstream_gene_variant	MODIFIER	CDCA4	612703	transcript	XM_022422424.1	protein_coding	-1	c.*1710G>A
8	72457612	C	T	PASS	intron_variant	MODIFIER			transcript	TRANSCRIPT_	protein_coding	306	c.69287-393123C>T
8	73576175	A	G	PASS	stop_lost	HIGH			transcript	TRANSCRIPT_	protein_coding	364	c.80835A>G	p.Ter26945Trpext*?
8	73576175	A	G	PASS	non_coding_transcript_exon_variant	MODIFIER	LOC106559116	106559116	transcript	106559116	pseudogene	2	n.342T>C
8	74283427	G	A	PASS	intergenic_region	MODIFIER	LOC607583-LOC490896	607583-490896	intergenic_region	607583-490896		-1	n.74283427G>A
9	13127993	G	GAATTCCAGCAAAGTCTGTGTGTGTGTGTGTTAAACACCTGTGTGTCT	PASS	intergenic_region	MODIFIER	PITPNC1-PSMD12	610855-480465	intergenic_region	610855-480465		-1	n.13127993_13127994insAATTCCAGCAAAGTCTGTGTGTGTGTGTGTTAAACACCTGTGTGTCT
9	13615528	G	A	PASS	intergenic_region	MODIFIER	CACNG5-LOC106559242	490905-106559242	intergenic_region	490905-106559242		-1	n.13615528G>A
9	14029334	T	G	PASS	intergenic_region	MODIFIER	PRKCA-APOH	490904-403945	intergenic_region	490904-403945		-1	n.14029334T>G
9	14900715	G	T	PASS	upstream_gene_variant	MODIFIER	LOC111097330	111097330	transcript	XR_002629810.1	pseudogene	-1	n.-4781G>T
9	14900715	G	T	PASS	downstream_gene_variant	MODIFIER	LOC102154925	102154925	transcript	XR_001316842.2	pseudogene	-1	n.*4535G>T
9	14900715	G	T	PASS	intron_variant	MODIFIER	RGS9	490902	transcript	XM_022422860.1	protein_coding	1	c.57+4398C>A
9	24248439	T	C	PASS	upstream_gene_variant	MODIFIER	PNPO	480540	transcript	XM_537661.6	protein_coding	-1	c.-4603T>C
9	24248439	T	C	PASS	upstream_gene_variant	MODIFIER	PNPO	480540	transcript	XM_022423056.1	protein_coding	-1	c.-4603T>C
9	24248439	T	C	PASS	downstream_gene_variant	MODIFIER	SP2	100687491	transcript	XM_003435222.4	protein_coding	-1	c.*4688T>C
9	24248439	T	C	PASS	downstream_gene_variant	MODIFIER	SP2	100687491	transcript	XM_014116619.2	protein_coding	-1	c.*4688T>C
9	24248439	T	C	PASS	intron_variant	MODIFIER	LOC102154875	102154875	transcript	XR_001316882.2	pseudogene	2	n.394+3312A>G
9	24248439	T	C	PASS	intron_variant	MODIFIER	LOC102154875	102154875	transcript	XR_002629928.1	pseudogene	2	n.309+3312A>G
9	24248439	T	C	PASS	intron_variant	MODIFIER	LOC102154875	102154875	transcript	XR_002629927.1	pseudogene	2	n.390+3312A>G
9	24248439	T	C	PASS	non_coding_transcript_exon_variant	MODIFIER	479485	479485	transcript	479485	pseudogene	1	n.12T>C
9	24961764	G	T	PASS	upstream_gene_variant	MODIFIER	HOXB13	491060	transcript	XM_548180.3	protein_coding	-1	c.-521C>A
9	24961764	G	T	PASS	intergenic_region	MODIFIER	HOXB13-TTLL6	491060-480544	intergenic_region	491060-480544		-1	n.24961764G>T
9	52460955	T	A	PASS	intron_variant	MODIFIER	RAPGEF1	491286	transcript	XM_005625210.3	protein_coding	1	c.64+10295T>A
9	52460955	T	A	PASS	intron_variant	MODIFIER	RAPGEF1	491286	transcript	XM_005625214.3	protein_coding	1	c.-33+31650T>A
9	52460955	T	A	PASS	intron_variant	MODIFIER	RAPGEF1	491286	transcript	XM_005625212.3	protein_coding	1	c.7+31108T>A
9	52460955	T	A	PASS	intron_variant	MODIFIER	RAPGEF1	491286	transcript	XM_005625211.3	protein_coding	1	c.64+10295T>A
9	52460955	T	A	PASS	intron_variant	MODIFIER	RAPGEF1	491286	transcript	XM_005625216.3	protein_coding	1	c.64+10295T>A
9	52460955	T	A	PASS	intron_variant	MODIFIER	RAPGEF1	491286	transcript	XM_005625213.3	protein_coding	1	c.64+10295T>A
9	52460955	T	A	PASS	intron_variant	MODIFIER	RAPGEF1	491286	transcript	XM_005625215.3	protein_coding	1	c.64+10295T>A
9	52460955	T	A	PASS	intron_variant	MODIFIER	RAPGEF1	491286	transcript	XM_005625218.3	protein_coding	1	c.64+10295T>A
9	52460955	T	A	PASS	intron_variant	MODIFIER	RAPGEF1	491286	transcript	XM_005625219.3	protein_coding	1	c.64+10295T>A
9	52460956	C	CA	PASS	intron_variant	MODIFIER	RAPGEF1	491286	transcript	XM_005625210.3	protein_coding	1	c.64+10296_64+10297insA
9	52460956	C	CA	PASS	intron_variant	MODIFIER	RAPGEF1	491286	transcript	XM_005625214.3	protein_coding	1	c.-33+31651_-33+31652insA
9	52460956	C	CA	PASS	intron_variant	MODIFIER	RAPGEF1	491286	transcript	XM_005625212.3	protein_coding	1	c.7+31109_7+31110insA
9	52460956	C	CA	PASS	intron_variant	MODIFIER	RAPGEF1	491286	transcript	XM_005625211.3	protein_coding	1	c.64+10296_64+10297insA
9	52460956	C	CA	PASS	intron_variant	MODIFIER	RAPGEF1	491286	transcript	XM_005625216.3	protein_coding	1	c.64+10296_64+10297insA
9	52460956	C	CA	PASS	intron_variant	MODIFIER	RAPGEF1	491286	transcript	XM_005625213.3	protein_coding	1	c.64+10296_64+10297insA
9	52460956	C	CA	PASS	intron_variant	MODIFIER	RAPGEF1	491286	transcript	XM_005625215.3	protein_coding	1	c.64+10296_64+10297insA
9	52460956	C	CA	PASS	intron_variant	MODIFIER	RAPGEF1	491286	transcript	XM_005625218.3	protein_coding	1	c.64+10296_64+10297insA
9	52460956	C	CA	PASS	intron_variant	MODIFIER	RAPGEF1	491286	transcript	XM_005625219.3	protein_coding	1	c.64+10296_64+10297insA
9	52460971	A	G	PASS	intron_variant	MODIFIER	RAPGEF1	491286	transcript	XM_005625210.3	protein_coding	1	c.64+10311A>G
9	52460971	A	G	PASS	intron_variant	MODIFIER	RAPGEF1	491286	transcript	XM_005625214.3	protein_coding	1	c.-33+31666A>G
9	52460971	A	G	PASS	intron_variant	MODIFIER	RAPGEF1	491286	transcript	XM_005625212.3	protein_coding	1	c.7+31124A>G
9	52460971	A	G	PASS	intron_variant	MODIFIER	RAPGEF1	491286	transcript	XM_005625211.3	protein_coding	1	c.64+10311A>G
9	52460971	A	G	PASS	intron_variant	MODIFIER	RAPGEF1	491286	transcript	XM_005625216.3	protein_coding	1	c.64+10311A>G
9	52460971	A	G	PASS	intron_variant	MODIFIER	RAPGEF1	491286	transcript	XM_005625213.3	protein_coding	1	c.64+10311A>G
9	52460971	A	G	PASS	intron_variant	MODIFIER	RAPGEF1	491286	transcript	XM_005625215.3	protein_coding	1	c.64+10311A>G
9	52460971	A	G	PASS	intron_variant	MODIFIER	RAPGEF1	491286	transcript	XM_005625218.3	protein_coding	1	c.64+10311A>G
9	52460971	A	G	PASS	intron_variant	MODIFIER	RAPGEF1	491286	transcript	XM_005625219.3	protein_coding	1	c.64+10311A>G
9	54195721	CGGGCGGAG	C	PASS	intron_variant	MODIFIER	LOC111097488	111097488	transcript	XR_002630239.1	pseudogene	1	n.641-437_641-430delGGGCGGAG
9	59973757	GC	G	PASS	upstream_gene_variant	MODIFIER	OR1K1	609804	transcript	XM_847141.1	protein_coding	-1	c.-2943delG
9	59973757	GC	G	PASS	intergenic_region	MODIFIER	OR1K1-OR5C1	609804-609809	intergenic_region	609804-609809		-1	n.59973758delC
10	5025072	G	GA	PASS	intron_variant	MODIFIER	FAM19A2	607990	transcript	XM_005625568.2	protein_coding	3	c.384+10534_384+10535insT
10	5078118	T	A	PASS	intron_variant	MODIFIER	FAM19A2	607990	transcript	XM_005625568.2	protein_coding	1	c.107-41122A>T
10	7200726	GT	G	PASS	intron_variant	MODIFIER	TBK1	481145	transcript	XM_022424156.1	protein_coding	10	c.1341-1016delT
10	7200726	GT	G	PASS	intron_variant	MODIFIER	TBK1	481145	transcript	XM_022424157.1	protein_coding	11	c.1185-1016delT
10	7200726	GT	G	PASS	intron_variant	MODIFIER	TBK1	481145	transcript	XM_022424158.1	protein_coding	9	c.975-1016delT
10	7746594	G	GTGAGAT	PASS	downstream_gene_variant	MODIFIER	LOC102157003	102157003	transcript	XR_002630423.1	pseudogene	-1	n.*4092_*4093insATCTCA
10	7746594	G	GTGAGAT	PASS	intergenic_region	MODIFIER	WIF1-LOC102157003	481148-102157003	intergenic_region	481148-102157003		-1	n.7746594_7746595insTGAGAT
10	7746597	G	GTACTCTCATCAGCATTTTACAAATATGGAA	PASS	downstream_gene_variant	MODIFIER	LOC102157003	102157003	transcript	XR_002630423.1	pseudogene	-1	n.*4089_*4090insTTCCATATTTGTAAAATGCTGATGAGAGTA
10	7746597	G	GTACTCTCATCAGCATTTTACAAATATGGAA	PASS	intergenic_region	MODIFIER	WIF1-LOC102157003	481148-102157003	intergenic_region	481148-102157003		-1	n.7746597_7746598insTACTCTCATCAGCATTTTACAAATATGGAA
10	19531676	C	CCTCCCCCCTCCCCT	PASS	upstream_gene_variant	MODIFIER	LOC111097614	111097614	transcript	XR_002630510.1	pseudogene	-1	n.-454_-453insCTCCCCCCTCCCCT
10	19531676	C	CCTCCCCCCTCCCCT	PASS	intron_variant	MODIFIER	TBC1D22A	474462	transcript	XM_843497.4	protein_coding	1	c.62+203_62+204insAGGGGAGGGGGGAG
10	19531676	C	CCTCCCCCCTCCCCT	PASS	intron_variant	MODIFIER	TBC1D22A	474462	transcript	XM_005625744.2	protein_coding	1	c.62+203_62+204insAGGGGAGGGGGGAG
10	19531676	C	CCTCCCCCCTCCCCT	PASS	intron_variant	MODIFIER	TBC1D22A	474462	transcript	XM_022424283.1	protein_coding	1	c.62+203_62+204insAGGGGAGGGGGGAG
10	34296604	A	AGAAG	PASS	intron_variant	MODIFIER	2010-09-01	100688206	transcript	XM_022424528.1	protein_coding	8	c.987-741_987-740insGAAG
10	34296604	A	AGAAG	PASS	intron_variant	MODIFIER	2010-09-01	100688206	transcript	XM_005625965.3	protein_coding	8	c.987-741_987-740insGAAG
10	34296604	A	AGAAG	PASS	intron_variant	MODIFIER	2010-09-01	100688206	transcript	XM_005625969.3	protein_coding	8	c.987-741_987-740insGAAG
10	34296604	A	AGAAG	PASS	intron_variant	MODIFIER	2010-09-01	100688206	transcript	XM_022424529.1	protein_coding	8	c.987-741_987-740insGAAG
10	34296604	A	AGAAG	PASS	intron_variant	MODIFIER	2010-09-01	100688206	transcript	XM_005625967.3	protein_coding	8	c.987-741_987-740insGAAG
10	34296604	A	AGAAG	PASS	intron_variant	MODIFIER	2010-09-01	100688206	transcript	XM_005625968.3	protein_coding	8	c.987-741_987-740insGAAG
10	34296604	A	AGAAG	PASS	intron_variant	MODIFIER	2010-09-01	100688206	transcript	XM_022424530.1	protein_coding	8	c.987-741_987-740insGAAG
10	34296604	A	AGAAG	PASS	intron_variant	MODIFIER	2010-09-01	100688206	transcript	XM_022424533.1	protein_coding	7	c.825-741_825-740insGAAG
10	34296604	A	AGAAG	PASS	intron_variant	MODIFIER	2010-09-01	100688206	transcript	XR_002630664.1	pseudogene	8	n.1032-741_1032-740insGAAG
10	34296604	A	AGAAG	PASS	intron_variant	MODIFIER	2010-09-01	100688206	transcript	XR_002630665.1	pseudogene	8	n.1032-741_1032-740insGAAG
10	34296604	A	AGAAG	PASS	intron_variant	MODIFIER	2010-09-01	100688206	transcript	XM_022424531.1	protein_coding	8	c.987-741_987-740insGAAG
10	34296604	A	AGAAG	PASS	intron_variant	MODIFIER	2010-09-01	100688206	transcript	XM_022424532.1	protein_coding	8	c.987-741_987-740insGAAG
10	34769075	T	A	GATKstd	intergenic_region	MODIFIER	SH3RF3-EDAR	481304-481305	intergenic_region	481304-481305		-1	n.34769075T>A
10	36584654	C	A	PASS	intergenic_region	MODIFIER	LOC100688434-LOC111097843	100688434-111097843	intergenic_region	100688434-111097843		-1	n.36584654C>A
10	44374022	TTTCTTTTTGA	T	PASS	intron_variant	MODIFIER	VWA3B	474564	transcript	XM_014117488.2	protein_coding	16	c.2309-2380_2309-2371delTCAAAAAGAA
10	44374022	TTTCTTTTTGA	T	PASS	intron_variant	MODIFIER	VWA3B	474564	transcript	XM_022424627.1	protein_coding	16	c.2309-2380_2309-2371delTCAAAAAGAA
10	44374022	TTTCTTTTTGA	T	PASS	intron_variant	MODIFIER	VWA3B	474564	transcript	XM_022424629.1	protein_coding	16	c.2309-2380_2309-2371delTCAAAAAGAA
10	44374022	TTTCTTTTTGA	T	PASS	intron_variant	MODIFIER	VWA3B	474564	transcript	XM_022424631.1	protein_coding	15	c.1943-2380_1943-2371delTCAAAAAGAA
10	44374022	TTTCTTTTTGA	T	PASS	intron_variant	MODIFIER	VWA3B	474564	transcript	XM_014117489.2	protein_coding	16	c.2309-2380_2309-2371delTCAAAAAGAA
10	44374022	TTTCTTTTTGA	T	PASS	intron_variant	MODIFIER	VWA3B	474564	transcript	XM_014117490.2	protein_coding	16	c.2309-2380_2309-2371delTCAAAAAGAA
10	44374022	TTTCTTTTTGA	T	PASS	intron_variant	MODIFIER	VWA3B	474564	transcript	XM_022424628.1	protein_coding	16	c.2309-2380_2309-2371delTCAAAAAGAA
10	44374022	TTTCTTTTTGA	T	PASS	intron_variant	MODIFIER	VWA3B	474564	transcript	XM_022424630.1	protein_coding	16	c.2309-2380_2309-2371delTCAAAAAGAA
10	45233752	T	TG	PASS	intron_variant	MODIFIER	LMAN2L	474569	transcript	XM_531797.6	protein_coding	4	c.508-4935_508-4934insG
10	45233752	T	TG	PASS	intron_variant	MODIFIER	LMAN2L	474569	transcript	XM_022424659.1	protein_coding	2	c.73-6252_73-6251insG
10	45233752	T	TG	PASS	intron_variant	MODIFIER	LMAN2L	474569	transcript	XM_858841.5	protein_coding	4	c.508-6252_508-6251insG
10	45233752	T	TG	PASS	intron_variant	MODIFIER	LMAN2L	474569	transcript	XM_022424658.1	protein_coding	2	c.73-6252_73-6251insG
10	52092637	T	TG	PASS	intron_variant	MODIFIER	NRXN1	474589	transcript	XM_022424706.1	protein_coding	17	c.3391+6709_3391+6710insC
10	52092637	T	TG	PASS	intron_variant	MODIFIER	NRXN1	474589	transcript	XM_005626094.2	protein_coding	17	c.3391+6709_3391+6710insC
10	52092637	T	TG	PASS	intron_variant	MODIFIER	NRXN1	474589	transcript	XM_022424709.1	protein_coding	16	c.3364+6709_3364+6710insC
10	52092637	T	TG	PASS	intron_variant	MODIFIER	NRXN1	474589	transcript	XM_014117522.2	protein_coding	17	c.3388+6709_3388+6710insC
10	52092637	T	TG	PASS	intron_variant	MODIFIER	NRXN1	474589	transcript	XM_014117523.2	protein_coding	16	c.3373+6709_3373+6710insC
10	52092637	T	TG	PASS	intron_variant	MODIFIER	NRXN1	474589	transcript	XM_014117524.2	protein_coding	15	c.3361+6709_3361+6710insC
10	52092637	T	TG	PASS	intron_variant	MODIFIER	NRXN1	474589	transcript	XM_014117525.2	protein_coding	14	c.3331+6709_3331+6710insC
10	52092637	T	TG	PASS	intron_variant	MODIFIER	NRXN1	474589	transcript	XM_022424707.1	protein_coding	16	c.3379+6709_3379+6710insC
10	52092637	T	TG	PASS	intron_variant	MODIFIER	NRXN1	474589	transcript	XM_022424708.1	protein_coding	16	c.3367+6709_3367+6710insC
10	52092637	T	TG	PASS	intron_variant	MODIFIER	NRXN1	474589	transcript	XM_022424727.1	protein_coding	12	c.3277+6709_3277+6710insC
10	52092637	T	TG	PASS	intron_variant	MODIFIER	NRXN1	474589	transcript	XM_022424728.1	protein_coding	12	c.3277+6709_3277+6710insC
10	52092637	T	TG	PASS	intron_variant	MODIFIER	NRXN1	474589	transcript	XM_005626098.2	protein_coding	16	c.3364+6709_3364+6710insC
10	52092637	T	TG	PASS	intron_variant	MODIFIER	NRXN1	474589	transcript	XM_005626100.2	protein_coding	15	c.3340+6709_3340+6710insC
10	52092637	T	TG	PASS	intron_variant	MODIFIER	NRXN1	474589	transcript	XM_005626101.2	protein_coding	14	c.3328+6709_3328+6710insC
10	52092637	T	TG	PASS	intron_variant	MODIFIER	NRXN1	474589	transcript	XM_022424710.1	protein_coding	16	c.3361+6709_3361+6710insC
10	52092637	T	TG	PASS	intron_variant	MODIFIER	NRXN1	474589	transcript	XM_022424711.1	protein_coding	16	c.3364+6709_3364+6710insC
10	52092637	T	TG	PASS	intron_variant	MODIFIER	NRXN1	474589	transcript	XM_022424712.1	protein_coding	15	c.3352+6709_3352+6710insC
10	52092637	T	TG	PASS	intron_variant	MODIFIER	NRXN1	474589	transcript	XM_022424713.1	protein_coding	15	c.3340+6709_3340+6710insC
10	52092637	T	TG	PASS	intron_variant	MODIFIER	NRXN1	474589	transcript	XM_022424714.1	protein_coding	15	c.3337+6709_3337+6710insC
10	52092637	T	TG	PASS	intron_variant	MODIFIER	NRXN1	474589	transcript	XM_022424715.1	protein_coding	17	c.3391+6709_3391+6710insC
10	52092637	T	TG	PASS	intron_variant	MODIFIER	NRXN1	474589	transcript	XM_022424716.1	protein_coding	15	c.3337+6709_3337+6710insC
10	52092637	T	TG	PASS	intron_variant	MODIFIER	NRXN1	474589	transcript	XM_022424717.1	protein_coding	14	c.3313+6709_3313+6710insC
10	52092637	T	TG	PASS	intron_variant	MODIFIER	NRXN1	474589	transcript	XM_022424718.1	protein_coding	12	c.3283+6709_3283+6710insC
10	52092637	T	TG	PASS	intron_variant	MODIFIER	NRXN1	474589	transcript	XM_022424719.1	protein_coding	11	c.3253+6709_3253+6710insC
10	52092637	T	TG	PASS	intron_variant	MODIFIER	NRXN1	474589	transcript	XM_022424720.1	protein_coding	11	c.3253+6709_3253+6710insC
10	52092637	T	TG	PASS	intron_variant	MODIFIER	NRXN1	474589	transcript	XM_531818.5	protein_coding	16	c.3364+6709_3364+6710insC
10	52092637	T	TG	PASS	intron_variant	MODIFIER	NRXN1	474589	transcript	XM_022424721.1	protein_coding	17	c.3391+6709_3391+6710insC
10	52192714	T	G	PASS	intron_variant	MODIFIER	NRXN1	474589	transcript	XM_022424706.1	protein_coding	7	c.1321-2287A>C
10	52192714	T	G	PASS	intron_variant	MODIFIER	LOC111097751	111097751	transcript	XR_002630824.1	pseudogene	3	n.574-3962T>G
10	52192714	T	G	PASS	intron_variant	MODIFIER	NRXN1	474589	transcript	XM_005626094.2	protein_coding	7	c.1321-2287A>C
10	52192714	T	G	PASS	intron_variant	MODIFIER	NRXN1	474589	transcript	XM_022424709.1	protein_coding	7	c.1321-2287A>C
10	52192714	T	G	PASS	intron_variant	MODIFIER	NRXN1	474589	transcript	XM_014117522.2	protein_coding	7	c.1318-2287A>C
10	52192714	T	G	PASS	intron_variant	MODIFIER	NRXN1	474589	transcript	XM_014117523.2	protein_coding	6	c.1303-2287A>C
10	52192714	T	G	PASS	intron_variant	MODIFIER	NRXN1	474589	transcript	XM_014117524.2	protein_coding	5	c.1291-2287A>C
10	52192714	T	G	PASS	intron_variant	MODIFIER	NRXN1	474589	transcript	XM_014117525.2	protein_coding	4	c.1261-2287A>C
10	52192714	T	G	PASS	intron_variant	MODIFIER	NRXN1	474589	transcript	XM_022424707.1	protein_coding	6	c.1309-2287A>C
10	52192714	T	G	PASS	intron_variant	MODIFIER	NRXN1	474589	transcript	XM_022424708.1	protein_coding	6	c.1297-2287A>C
10	52192714	T	G	PASS	intron_variant	MODIFIER	NRXN1	474589	transcript	XM_022424727.1	protein_coding	4	c.1261-2287A>C
10	52192714	T	G	PASS	intron_variant	MODIFIER	NRXN1	474589	transcript	XM_022424728.1	protein_coding	4	c.1261-2287A>C
10	52192714	T	G	PASS	intron_variant	MODIFIER	NRXN1	474589	transcript	XM_005626098.2	protein_coding	7	c.1321-2287A>C
10	52192714	T	G	PASS	intron_variant	MODIFIER	NRXN1	474589	transcript	XM_005626100.2	protein_coding	6	c.1297-2287A>C
10	52192714	T	G	PASS	intron_variant	MODIFIER	NRXN1	474589	transcript	XM_005626101.2	protein_coding	5	c.1285-2287A>C
10	52192714	T	G	PASS	intron_variant	MODIFIER	NRXN1	474589	transcript	XM_022424710.1	protein_coding	7	c.1318-2287A>C
10	52192714	T	G	PASS	intron_variant	MODIFIER	NRXN1	474589	transcript	XM_022424711.1	protein_coding	7	c.1321-2287A>C
10	52192714	T	G	PASS	intron_variant	MODIFIER	NRXN1	474589	transcript	XM_022424712.1	protein_coding	6	c.1309-2287A>C
10	52192714	T	G	PASS	intron_variant	MODIFIER	NRXN1	474589	transcript	XM_022424713.1	protein_coding	6	c.1297-2287A>C
10	52192714	T	G	PASS	intron_variant	MODIFIER	NRXN1	474589	transcript	XM_022424714.1	protein_coding	7	c.1321-2287A>C
10	52192714	T	G	PASS	intron_variant	MODIFIER	NRXN1	474589	transcript	XM_022424715.1	protein_coding	7	c.1321-2287A>C
10	52192714	T	G	PASS	intron_variant	MODIFIER	NRXN1	474589	transcript	XM_022424716.1	protein_coding	7	c.1321-2287A>C
10	52192714	T	G	PASS	intron_variant	MODIFIER	NRXN1	474589	transcript	XM_022424717.1	protein_coding	6	c.1297-2287A>C
10	52192714	T	G	PASS	intron_variant	MODIFIER	NRXN1	474589	transcript	XM_022424718.1	protein_coding	4	c.1267-2287A>C
10	52192714	T	G	PASS	intron_variant	MODIFIER	NRXN1	474589	transcript	XM_022424719.1	protein_coding	3	c.1237-2287A>C
10	52192714	T	G	PASS	intron_variant	MODIFIER	NRXN1	474589	transcript	XM_022424720.1	protein_coding	3	c.1237-2287A>C
10	52192714	T	G	PASS	intron_variant	MODIFIER	NRXN1	474589	transcript	XM_531818.5	protein_coding	7	c.1321-2287A>C
10	52192714	T	G	PASS	intron_variant	MODIFIER	NRXN1	474589	transcript	XM_022424721.1	protein_coding	7	c.1321-2287A>C
10	53172639	A	AAATAAAAAATAAATAAATAAATAAATAAAT,AAATAAAAAAT	PASS	intergenic_region	MODIFIER	LOC100683314-LOC100688606	100683314-100688606	intergenic_region	100683314-100688606		-1	n.53172639_53172640insAATAAAAAAT
10	53172639	A	AAATAAAAAATAAATAAATAAATAAATAAAT,AAATAAAAAAT	PASS	intergenic_region	MODIFIER	LOC100683314-LOC100688606	100683314-100688606	intergenic_region	100683314-100688606		-1	n.53172639_53172640insAATAAAAAATAAATAAATAAATAAATAAAT
10	59742358	T	G	PASS	intergenic_region	MODIFIER	LOC111097770-LOC102154879	111097770-102154879	intergenic_region	111097770-102154879		-1	n.59742358T>G
10	63780412	T	C	PASS	downstream_gene_variant	MODIFIER	LOC111097780	111097780	transcript	XR_002630913.1	pseudogene	-1	n.*4872T>C
10	63780412	T	C	PASS	intron_variant	MODIFIER	PELI1	481388	transcript	XM_538508.6	protein_coding	1	c.-69+6163A>G
10	63780412	T	C	PASS	intron_variant	MODIFIER	PELI1	481388	transcript	XM_022424812.1	protein_coding	1	c.-69+11030A>G
10	63780412	T	C	PASS	intron_variant	MODIFIER	PELI1	481388	transcript	XM_014117574.2	protein_coding	4	c.-68-37109A>G
10	63780412	T	C	PASS	intron_variant	MODIFIER	PELI1	481388	transcript	XM_022424813.1	protein_coding	5	c.-68-37109A>G
10	63780412	T	C	PASS	intron_variant	MODIFIER	PELI1	481388	transcript	XM_022424814.1	protein_coding	5	c.-68-37109A>G
10	64311475	C	T	GATKstd	intergenic_region	MODIFIER	LOC111097784-LOC111097785	111097784-111097785	intergenic_region	111097784-111097785		-1	n.64311475C>T
10	68390920	A	G	PASS	upstream_gene_variant	MODIFIER	LOC111097811	111097811	transcript	XR_002630975.1	pseudogene	-1	n.-4064T>C
10	68390920	A	G	PASS	upstream_gene_variant	MODIFIER	LOC111097811	111097811	transcript	XR_002630976.1	pseudogene	-1	n.-4064T>C
10	68390920	A	G	PASS	intergenic_region	MODIFIER	LOC111097811-ANXA4	111097811-606756	intergenic_region	111097811-606756		-1	n.68390920A>G
10	68390928	G	A	PASS	upstream_gene_variant	MODIFIER	LOC111097811	111097811	transcript	XR_002630975.1	pseudogene	-1	n.-4072C>T
10	68390928	G	A	PASS	upstream_gene_variant	MODIFIER	LOC111097811	111097811	transcript	XR_002630976.1	pseudogene	-1	n.-4072C>T
10	68390928	G	A	PASS	intergenic_region	MODIFIER	LOC111097811-ANXA4	111097811-606756	intergenic_region	111097811-606756		-1	n.68390928G>A
10	68434024	A	AGCGGTTTGGCGCCTGCCTTTGGCC	PASS	intron_variant	MODIFIER	ANXA4	606756	transcript	NM_001003039.2	protein_coding	1	c.3+1897_3+1898insGCGGTTTGGCGCCTGCCTTTGGCC
10	68434024	A	AGCGGTTTGGCGCCTGCCTTTGGCC	PASS	intron_variant	MODIFIER	ANXA4	606756	transcript	XM_022424009.1	protein_coding	2	c.3+1897_3+1898insGCGGTTTGGCGCCTGCCTTTGGCC
11	169792	C	T	PASS	intergenic_region	MODIFIER	LOC106559443-ZFP62	106559443-491673	intergenic_region	106559443-491673		-1	n.169792C>T
11	640229	G	GA	PASS	intergenic_region	MODIFIER	LOC100684209-LOC102152091	100684209-102152091	intergenic_region	100684209-102152091		-1	n.640229_640230insA
11	640230	G	A	PASS	intergenic_region	MODIFIER	LOC100684209-LOC102152091	100684209-102152091	intergenic_region	100684209-102152091		-1	n.640230G>A
11	640232	G	A	PASS	intergenic_region	MODIFIER	LOC100684209-LOC102152091	100684209-102152091	intergenic_region	100684209-102152091		-1	n.640232G>A
11	7514830	G	A	PASS	intergenic_region	MODIFIER	LOC111097917-LOC100687242	111097917-100687242	intergenic_region	111097917-100687242		-1	n.7514830G>A
11	9584488	TCTCTTTTTTTTTTCTTTTTTTTTTTTTTTTAATTTTTATTTATTTATGATAGAGAGAGAGAGAGAGAGGGGCAGAGACACAGGCAGAGGGAGAAGCAGGCTCCATGCACCGGGAGCCTGATGTGGGATTCGATCCGGGGTCTCCAGGATCGCGCCCTGGGCCAAAGGCAGGCGCCAAACTGCTGCGCCACCCAGGGATCCC	T	PASS	upstream_gene_variant	MODIFIER	LOC111097996	111097996	transcript	XM_022425163.1	protein_coding	-1	c.-2048_-1848del
11	9584488	TCTCTTTTTTTTTTCTTTTTTTTTTTTTTTTAATTTTTATTTATTTATGATAGAGAGAGAGAGAGAGAGGGGCAGAGACACAGGCAGAGGGAGAAGCAGGCTCCATGCACCGGGAGCCTGATGTGGGATTCGATCCGGGGTCTCCAGGATCGCGCCCTGGGCCAAAGGCAGGCGCCAAACTGCTGCGCCACCCAGGGATCCC	T	PASS	upstream_gene_variant	MODIFIER	LOC111097996	111097996	transcript	XM_022425169.1	protein_coding	-1	c.-2048_-1848del
11	9584488	TCTCTTTTTTTTTTCTTTTTTTTTTTTTTTTAATTTTTATTTATTTATGATAGAGAGAGAGAGAGAGAGGGGCAGAGACACAGGCAGAGGGAGAAGCAGGCTCCATGCACCGGGAGCCTGATGTGGGATTCGATCCGGGGTCTCCAGGATCGCGCCCTGGGCCAAAGGCAGGCGCCAAACTGCTGCGCCACCCAGGGATCCC	T	PASS	upstream_gene_variant	MODIFIER	LOC111097996	111097996	transcript	XM_022425166.1	protein_coding	-1	c.-2048_-1848del
11	9584488	TCTCTTTTTTTTTTCTTTTTTTTTTTTTTTTAATTTTTATTTATTTATGATAGAGAGAGAGAGAGAGAGGGGCAGAGACACAGGCAGAGGGAGAAGCAGGCTCCATGCACCGGGAGCCTGATGTGGGATTCGATCCGGGGTCTCCAGGATCGCGCCCTGGGCCAAAGGCAGGCGCCAAACTGCTGCGCCACCCAGGGATCCC	T	PASS	upstream_gene_variant	MODIFIER	LOC111097996	111097996	transcript	XM_022425165.1	protein_coding	-1	c.-2048_-1848del
11	9584488	TCTCTTTTTTTTTTCTTTTTTTTTTTTTTTTAATTTTTATTTATTTATGATAGAGAGAGAGAGAGAGAGGGGCAGAGACACAGGCAGAGGGAGAAGCAGGCTCCATGCACCGGGAGCCTGATGTGGGATTCGATCCGGGGTCTCCAGGATCGCGCCCTGGGCCAAAGGCAGGCGCCAAACTGCTGCGCCACCCAGGGATCCC	T	PASS	upstream_gene_variant	MODIFIER	LOC111097996	111097996	transcript	XM_022425167.1	protein_coding	-1	c.-2048_-1848del
11	9584488	TCTCTTTTTTTTTTCTTTTTTTTTTTTTTTTAATTTTTATTTATTTATGATAGAGAGAGAGAGAGAGAGGGGCAGAGACACAGGCAGAGGGAGAAGCAGGCTCCATGCACCGGGAGCCTGATGTGGGATTCGATCCGGGGTCTCCAGGATCGCGCCCTGGGCCAAAGGCAGGCGCCAAACTGCTGCGCCACCCAGGGATCCC	T	PASS	upstream_gene_variant	MODIFIER	LOC111097996	111097996	transcript	XM_022425168.1	protein_coding	-1	c.-2048_-1848del
11	9584488	TCTCTTTTTTTTTTCTTTTTTTTTTTTTTTTAATTTTTATTTATTTATGATAGAGAGAGAGAGAGAGAGGGGCAGAGACACAGGCAGAGGGAGAAGCAGGCTCCATGCACCGGGAGCCTGATGTGGGATTCGATCCGGGGTCTCCAGGATCGCGCCCTGGGCCAAAGGCAGGCGCCAAACTGCTGCGCCACCCAGGGATCCC	T	PASS	upstream_gene_variant	MODIFIER	LOC111097996	111097996	transcript	XM_022425170.1	protein_coding	-1	c.-2048_-1848del
11	9584488	TCTCTTTTTTTTTTCTTTTTTTTTTTTTTTTAATTTTTATTTATTTATGATAGAGAGAGAGAGAGAGAGGGGCAGAGACACAGGCAGAGGGAGAAGCAGGCTCCATGCACCGGGAGCCTGATGTGGGATTCGATCCGGGGTCTCCAGGATCGCGCCCTGGGCCAAAGGCAGGCGCCAAACTGCTGCGCCACCCAGGGATCCC	T	PASS	upstream_gene_variant	MODIFIER	LOC111097996	111097996	transcript	XM_022425172.1	protein_coding	-1	c.-2048_-1848del
11	9584488	TCTCTTTTTTTTTTCTTTTTTTTTTTTTTTTAATTTTTATTTATTTATGATAGAGAGAGAGAGAGAGAGGGGCAGAGACACAGGCAGAGGGAGAAGCAGGCTCCATGCACCGGGAGCCTGATGTGGGATTCGATCCGGGGTCTCCAGGATCGCGCCCTGGGCCAAAGGCAGGCGCCAAACTGCTGCGCCACCCAGGGATCCC	T	PASS	upstream_gene_variant	MODIFIER	LOC111097996	111097996	transcript	XM_022425164.1	protein_coding	-1	c.-2048_-1848del
11	9584488	TCTCTTTTTTTTTTCTTTTTTTTTTTTTTTTAATTTTTATTTATTTATGATAGAGAGAGAGAGAGAGAGGGGCAGAGACACAGGCAGAGGGAGAAGCAGGCTCCATGCACCGGGAGCCTGATGTGGGATTCGATCCGGGGTCTCCAGGATCGCGCCCTGGGCCAAAGGCAGGCGCCAAACTGCTGCGCCACCCAGGGATCCC	T	PASS	intergenic_region	MODIFIER	LOC102155120-LOC111097996	102155120-111097996	intergenic_region	102155120-111097996		-1	n.9584489_9584689del
11	17878858	T	G	PASS	intergenic_region	MODIFIER	FBN2-SLC27A6	481491-474666	intergenic_region	481491-474666		-1	n.17878858T>G
11	24785039	G	A	PASS	intron_variant	MODIFIER	SPOCK1	474688	transcript	XM_022425052.1	protein_coding	5	c.425-32727C>T
11	29626203	C	T	GATKstd	intron_variant	MODIFIER	PTPRD	481538	transcript	XM_022425377.1	protein_coding	10	c.-103-124603G>A
11	29626203	C	T	GATKstd	intron_variant	MODIFIER	PTPRD	481538	transcript	XM_014117756.2	protein_coding	10	c.-103-124603G>A
11	29626203	C	T	GATKstd	intron_variant	MODIFIER	PTPRD	481538	transcript	XM_014117757.2	protein_coding	10	c.-103-124603G>A
11	29626203	C	T	GATKstd	intron_variant	MODIFIER	PTPRD	481538	transcript	XM_022425406.1	protein_coding	10	c.-103-124603G>A
11	29626203	C	T	GATKstd	intron_variant	MODIFIER	PTPRD	481538	transcript	XM_022425407.1	protein_coding	10	c.-103-124603G>A
11	29626203	C	T	GATKstd	intron_variant	MODIFIER	PTPRD	481538	transcript	XM_022425408.1	protein_coding	10	c.-103-124603G>A
11	29626203	C	T	GATKstd	intron_variant	MODIFIER	PTPRD	481538	transcript	XM_022425409.1	protein_coding	10	c.-103-124603G>A
11	29626203	C	T	GATKstd	intron_variant	MODIFIER	PTPRD	481538	transcript	XM_022425410.1	protein_coding	10	c.-103-124603G>A
11	29626203	C	T	GATKstd	intron_variant	MODIFIER	PTPRD	481538	transcript	XM_022425411.1	protein_coding	10	c.-103-124603G>A
11	29626203	C	T	GATKstd	intron_variant	MODIFIER	PTPRD	481538	transcript	XM_022425412.1	protein_coding	10	c.-103-124603G>A
11	29626203	C	T	GATKstd	intron_variant	MODIFIER	PTPRD	481538	transcript	XM_022425413.1	protein_coding	10	c.-103-124603G>A
11	29626203	C	T	GATKstd	intron_variant	MODIFIER	PTPRD	481538	transcript	XM_022425398.1	protein_coding	10	c.-103-124603G>A
11	29626203	C	T	GATKstd	intron_variant	MODIFIER	PTPRD	481538	transcript	XM_022425400.1	protein_coding	10	c.-103-124603G>A
11	29626203	C	T	GATKstd	intron_variant	MODIFIER	PTPRD	481538	transcript	XM_022425405.1	protein_coding	10	c.-103-124603G>A
11	29626203	C	T	GATKstd	intron_variant	MODIFIER	PTPRD	481538	transcript	XM_022425414.1	protein_coding	10	c.-103-124603G>A
11	29626203	C	T	GATKstd	intron_variant	MODIFIER	PTPRD	481538	transcript	XM_005626620.3	protein_coding	10	c.-103-124603G>A
11	29626203	C	T	GATKstd	intron_variant	MODIFIER	PTPRD	481538	transcript	XM_014117752.2	protein_coding	10	c.-103-124603G>A
11	29626203	C	T	GATKstd	intron_variant	MODIFIER	PTPRD	481538	transcript	XM_014117753.2	protein_coding	10	c.-103-124603G>A
11	29626203	C	T	GATKstd	intron_variant	MODIFIER	PTPRD	481538	transcript	XM_022425378.1	protein_coding	9	c.-103-124603G>A
11	29626203	C	T	GATKstd	intron_variant	MODIFIER	PTPRD	481538	transcript	XM_022425379.1	protein_coding	10	c.-103-124603G>A
11	29626203	C	T	GATKstd	intron_variant	MODIFIER	PTPRD	481538	transcript	XM_022425380.1	protein_coding	10	c.-103-124603G>A
11	29626203	C	T	GATKstd	intron_variant	MODIFIER	PTPRD	481538	transcript	XM_022425383.1	protein_coding	10	c.-103-124603G>A
11	29626203	C	T	GATKstd	intron_variant	MODIFIER	PTPRD	481538	transcript	XM_022425384.1	protein_coding	10	c.-103-124603G>A
11	29626203	C	T	GATKstd	intron_variant	MODIFIER	PTPRD	481538	transcript	XM_022425385.1	protein_coding	10	c.-103-124603G>A
11	29626203	C	T	GATKstd	intron_variant	MODIFIER	PTPRD	481538	transcript	XM_022425386.1	protein_coding	10	c.-103-124603G>A
11	29626203	C	T	GATKstd	intron_variant	MODIFIER	PTPRD	481538	transcript	XM_022425387.1	protein_coding	10	c.-103-124603G>A
11	29626203	C	T	GATKstd	intron_variant	MODIFIER	PTPRD	481538	transcript	XM_022425388.1	protein_coding	10	c.-103-124603G>A
11	29626203	C	T	GATKstd	intron_variant	MODIFIER	PTPRD	481538	transcript	XM_022425389.1	protein_coding	10	c.-103-124603G>A
11	29626203	C	T	GATKstd	intron_variant	MODIFIER	PTPRD	481538	transcript	XM_022425390.1	protein_coding	10	c.-103-124603G>A
11	29626203	C	T	GATKstd	intron_variant	MODIFIER	PTPRD	481538	transcript	XM_022425391.1	protein_coding	10	c.-103-124603G>A
11	29626203	C	T	GATKstd	intron_variant	MODIFIER	PTPRD	481538	transcript	XM_022425392.1	protein_coding	10	c.-103-124603G>A
11	29626203	C	T	GATKstd	intron_variant	MODIFIER	PTPRD	481538	transcript	XM_022425393.1	protein_coding	10	c.-103-124603G>A
11	29626203	C	T	GATKstd	intron_variant	MODIFIER	PTPRD	481538	transcript	XM_022425394.1	protein_coding	10	c.-103-124603G>A
11	29626203	C	T	GATKstd	intron_variant	MODIFIER	PTPRD	481538	transcript	XM_022425395.1	protein_coding	10	c.-103-124603G>A
11	29626203	C	T	GATKstd	intron_variant	MODIFIER	PTPRD	481538	transcript	XM_022425396.1	protein_coding	10	c.-103-124603G>A
11	29626203	C	T	GATKstd	intron_variant	MODIFIER	PTPRD	481538	transcript	XM_022425397.1	protein_coding	10	c.-103-124603G>A
11	29626203	C	T	GATKstd	intron_variant	MODIFIER	PTPRD	481538	transcript	XM_022425399.1	protein_coding	10	c.-103-124603G>A
11	29626203	C	T	GATKstd	intron_variant	MODIFIER	PTPRD	481538	transcript	XM_022425401.1	protein_coding	10	c.-103-124603G>A
11	29626203	C	T	GATKstd	intron_variant	MODIFIER	PTPRD	481538	transcript	XM_022425402.1	protein_coding	10	c.-103-124603G>A
11	29626203	C	T	GATKstd	intron_variant	MODIFIER	PTPRD	481538	transcript	XM_022425403.1	protein_coding	10	c.-103-124603G>A
11	29626203	C	T	GATKstd	intron_variant	MODIFIER	PTPRD	481538	transcript	XM_022425404.1	protein_coding	10	c.-103-124603G>A
11	29626203	C	T	GATKstd	intron_variant	MODIFIER	PTPRD	481538	transcript	XM_022425381.1	protein_coding	10	c.-103-124603G>A
11	29626203	C	T	GATKstd	intron_variant	MODIFIER	PTPRD	481538	transcript	XM_022425382.1	protein_coding	10	c.-103-124603G>A
11	29659891	G	C	PASS	intron_variant	MODIFIER	PTPRD	481538	transcript	XM_022425377.1	protein_coding	10	c.-104+94576C>G
11	29659891	G	C	PASS	intron_variant	MODIFIER	PTPRD	481538	transcript	XM_014117756.2	protein_coding	10	c.-104+94576C>G
11	29659891	G	C	PASS	intron_variant	MODIFIER	PTPRD	481538	transcript	XM_014117757.2	protein_coding	10	c.-104+94576C>G
11	29659891	G	C	PASS	intron_variant	MODIFIER	PTPRD	481538	transcript	XM_022425406.1	protein_coding	10	c.-104+94576C>G
11	29659891	G	C	PASS	intron_variant	MODIFIER	PTPRD	481538	transcript	XM_022425407.1	protein_coding	10	c.-104+94576C>G
11	29659891	G	C	PASS	intron_variant	MODIFIER	PTPRD	481538	transcript	XM_022425408.1	protein_coding	10	c.-104+94576C>G
11	29659891	G	C	PASS	intron_variant	MODIFIER	PTPRD	481538	transcript	XM_022425409.1	protein_coding	10	c.-104+94576C>G
11	29659891	G	C	PASS	intron_variant	MODIFIER	PTPRD	481538	transcript	XM_022425410.1	protein_coding	10	c.-104+94576C>G
11	29659891	G	C	PASS	intron_variant	MODIFIER	PTPRD	481538	transcript	XM_022425411.1	protein_coding	10	c.-104+94576C>G
11	29659891	G	C	PASS	intron_variant	MODIFIER	PTPRD	481538	transcript	XM_022425412.1	protein_coding	10	c.-104+94576C>G
11	29659891	G	C	PASS	intron_variant	MODIFIER	PTPRD	481538	transcript	XM_022425413.1	protein_coding	10	c.-104+94576C>G
11	29659891	G	C	PASS	intron_variant	MODIFIER	PTPRD	481538	transcript	XM_022425398.1	protein_coding	10	c.-104+94576C>G
11	29659891	G	C	PASS	intron_variant	MODIFIER	PTPRD	481538	transcript	XM_022425400.1	protein_coding	10	c.-104+94576C>G
11	29659891	G	C	PASS	intron_variant	MODIFIER	PTPRD	481538	transcript	XM_022425405.1	protein_coding	10	c.-104+94576C>G
11	29659891	G	C	PASS	intron_variant	MODIFIER	PTPRD	481538	transcript	XM_022425414.1	protein_coding	10	c.-104+94576C>G
11	29659891	G	C	PASS	intron_variant	MODIFIER	PTPRD	481538	transcript	XM_005626620.3	protein_coding	10	c.-104+94576C>G
11	29659891	G	C	PASS	intron_variant	MODIFIER	PTPRD	481538	transcript	XM_014117752.2	protein_coding	10	c.-104+94576C>G
11	29659891	G	C	PASS	intron_variant	MODIFIER	PTPRD	481538	transcript	XM_014117753.2	protein_coding	10	c.-104+94576C>G
11	29659891	G	C	PASS	intron_variant	MODIFIER	PTPRD	481538	transcript	XM_022425378.1	protein_coding	9	c.-104+94576C>G
11	29659891	G	C	PASS	intron_variant	MODIFIER	PTPRD	481538	transcript	XM_022425379.1	protein_coding	10	c.-104+94576C>G
11	29659891	G	C	PASS	intron_variant	MODIFIER	PTPRD	481538	transcript	XM_022425380.1	protein_coding	10	c.-104+94576C>G
11	29659891	G	C	PASS	intron_variant	MODIFIER	PTPRD	481538	transcript	XM_022425383.1	protein_coding	10	c.-104+94576C>G
11	29659891	G	C	PASS	intron_variant	MODIFIER	PTPRD	481538	transcript	XM_022425384.1	protein_coding	10	c.-104+94576C>G
11	29659891	G	C	PASS	intron_variant	MODIFIER	PTPRD	481538	transcript	XM_022425385.1	protein_coding	10	c.-104+94576C>G
11	29659891	G	C	PASS	intron_variant	MODIFIER	PTPRD	481538	transcript	XM_022425386.1	protein_coding	10	c.-104+94576C>G
11	29659891	G	C	PASS	intron_variant	MODIFIER	PTPRD	481538	transcript	XM_022425387.1	protein_coding	10	c.-104+94576C>G
11	29659891	G	C	PASS	intron_variant	MODIFIER	PTPRD	481538	transcript	XM_022425388.1	protein_coding	10	c.-104+94576C>G
11	29659891	G	C	PASS	intron_variant	MODIFIER	PTPRD	481538	transcript	XM_022425389.1	protein_coding	10	c.-104+94576C>G
11	29659891	G	C	PASS	intron_variant	MODIFIER	PTPRD	481538	transcript	XM_022425390.1	protein_coding	10	c.-104+94576C>G
11	29659891	G	C	PASS	intron_variant	MODIFIER	PTPRD	481538	transcript	XM_022425391.1	protein_coding	10	c.-104+94576C>G
11	29659891	G	C	PASS	intron_variant	MODIFIER	PTPRD	481538	transcript	XM_022425392.1	protein_coding	10	c.-104+94576C>G
11	29659891	G	C	PASS	intron_variant	MODIFIER	PTPRD	481538	transcript	XM_022425393.1	protein_coding	10	c.-104+94576C>G
11	29659891	G	C	PASS	intron_variant	MODIFIER	PTPRD	481538	transcript	XM_022425394.1	protein_coding	10	c.-104+94576C>G
11	29659891	G	C	PASS	intron_variant	MODIFIER	PTPRD	481538	transcript	XM_022425395.1	protein_coding	10	c.-104+94576C>G
11	29659891	G	C	PASS	intron_variant	MODIFIER	PTPRD	481538	transcript	XM_022425396.1	protein_coding	10	c.-104+94576C>G
11	29659891	G	C	PASS	intron_variant	MODIFIER	PTPRD	481538	transcript	XM_022425397.1	protein_coding	10	c.-104+94576C>G
11	29659891	G	C	PASS	intron_variant	MODIFIER	PTPRD	481538	transcript	XM_022425399.1	protein_coding	10	c.-104+94576C>G
11	29659891	G	C	PASS	intron_variant	MODIFIER	PTPRD	481538	transcript	XM_022425401.1	protein_coding	10	c.-104+94576C>G
11	29659891	G	C	PASS	intron_variant	MODIFIER	PTPRD	481538	transcript	XM_022425402.1	protein_coding	10	c.-104+94576C>G
11	29659891	G	C	PASS	intron_variant	MODIFIER	PTPRD	481538	transcript	XM_022425403.1	protein_coding	10	c.-104+94576C>G
11	29659891	G	C	PASS	intron_variant	MODIFIER	PTPRD	481538	transcript	XM_022425404.1	protein_coding	10	c.-104+94576C>G
11	29659891	G	C	PASS	intron_variant	MODIFIER	PTPRD	481538	transcript	XM_022425381.1	protein_coding	10	c.-104+94576C>G
11	29659891	G	C	PASS	intron_variant	MODIFIER	PTPRD	481538	transcript	XM_022425382.1	protein_coding	10	c.-104+94576C>G
11	29696413	TATGAGGAAGGACTTCTTAAACAATATCACAATAGCA	T	PASS	intron_variant	MODIFIER	PTPRD	481538	transcript	XM_022425377.1	protein_coding	10	c.-104+58018_-104+58053delTGCTATTGTGATATTGTTTAAGAAGTCCTTCCTCAT
11	29696413	TATGAGGAAGGACTTCTTAAACAATATCACAATAGCA	T	PASS	intron_variant	MODIFIER	PTPRD	481538	transcript	XM_014117756.2	protein_coding	10	c.-104+58018_-104+58053delTGCTATTGTGATATTGTTTAAGAAGTCCTTCCTCAT
11	29696413	TATGAGGAAGGACTTCTTAAACAATATCACAATAGCA	T	PASS	intron_variant	MODIFIER	PTPRD	481538	transcript	XM_014117757.2	protein_coding	10	c.-104+58018_-104+58053delTGCTATTGTGATATTGTTTAAGAAGTCCTTCCTCAT
11	29696413	TATGAGGAAGGACTTCTTAAACAATATCACAATAGCA	T	PASS	intron_variant	MODIFIER	PTPRD	481538	transcript	XM_022425406.1	protein_coding	10	c.-104+58018_-104+58053delTGCTATTGTGATATTGTTTAAGAAGTCCTTCCTCAT
11	29696413	TATGAGGAAGGACTTCTTAAACAATATCACAATAGCA	T	PASS	intron_variant	MODIFIER	PTPRD	481538	transcript	XM_022425407.1	protein_coding	10	c.-104+58018_-104+58053delTGCTATTGTGATATTGTTTAAGAAGTCCTTCCTCAT
11	29696413	TATGAGGAAGGACTTCTTAAACAATATCACAATAGCA	T	PASS	intron_variant	MODIFIER	PTPRD	481538	transcript	XM_022425408.1	protein_coding	10	c.-104+58018_-104+58053delTGCTATTGTGATATTGTTTAAGAAGTCCTTCCTCAT
11	29696413	TATGAGGAAGGACTTCTTAAACAATATCACAATAGCA	T	PASS	intron_variant	MODIFIER	PTPRD	481538	transcript	XM_022425409.1	protein_coding	10	c.-104+58018_-104+58053delTGCTATTGTGATATTGTTTAAGAAGTCCTTCCTCAT
11	29696413	TATGAGGAAGGACTTCTTAAACAATATCACAATAGCA	T	PASS	intron_variant	MODIFIER	PTPRD	481538	transcript	XM_022425410.1	protein_coding	10	c.-104+58018_-104+58053delTGCTATTGTGATATTGTTTAAGAAGTCCTTCCTCAT
11	29696413	TATGAGGAAGGACTTCTTAAACAATATCACAATAGCA	T	PASS	intron_variant	MODIFIER	PTPRD	481538	transcript	XM_022425411.1	protein_coding	10	c.-104+58018_-104+58053delTGCTATTGTGATATTGTTTAAGAAGTCCTTCCTCAT
11	29696413	TATGAGGAAGGACTTCTTAAACAATATCACAATAGCA	T	PASS	intron_variant	MODIFIER	PTPRD	481538	transcript	XM_022425412.1	protein_coding	10	c.-104+58018_-104+58053delTGCTATTGTGATATTGTTTAAGAAGTCCTTCCTCAT
11	29696413	TATGAGGAAGGACTTCTTAAACAATATCACAATAGCA	T	PASS	intron_variant	MODIFIER	PTPRD	481538	transcript	XM_022425413.1	protein_coding	10	c.-104+58018_-104+58053delTGCTATTGTGATATTGTTTAAGAAGTCCTTCCTCAT
11	29696413	TATGAGGAAGGACTTCTTAAACAATATCACAATAGCA	T	PASS	intron_variant	MODIFIER	PTPRD	481538	transcript	XM_022425398.1	protein_coding	10	c.-104+58018_-104+58053delTGCTATTGTGATATTGTTTAAGAAGTCCTTCCTCAT
11	29696413	TATGAGGAAGGACTTCTTAAACAATATCACAATAGCA	T	PASS	intron_variant	MODIFIER	PTPRD	481538	transcript	XM_022425400.1	protein_coding	10	c.-104+58018_-104+58053delTGCTATTGTGATATTGTTTAAGAAGTCCTTCCTCAT
11	29696413	TATGAGGAAGGACTTCTTAAACAATATCACAATAGCA	T	PASS	intron_variant	MODIFIER	PTPRD	481538	transcript	XM_022425405.1	protein_coding	10	c.-104+58018_-104+58053delTGCTATTGTGATATTGTTTAAGAAGTCCTTCCTCAT
11	29696413	TATGAGGAAGGACTTCTTAAACAATATCACAATAGCA	T	PASS	intron_variant	MODIFIER	PTPRD	481538	transcript	XM_022425414.1	protein_coding	10	c.-104+58018_-104+58053delTGCTATTGTGATATTGTTTAAGAAGTCCTTCCTCAT
11	29696413	TATGAGGAAGGACTTCTTAAACAATATCACAATAGCA	T	PASS	intron_variant	MODIFIER	PTPRD	481538	transcript	XM_005626620.3	protein_coding	10	c.-104+58018_-104+58053delTGCTATTGTGATATTGTTTAAGAAGTCCTTCCTCAT
11	29696413	TATGAGGAAGGACTTCTTAAACAATATCACAATAGCA	T	PASS	intron_variant	MODIFIER	PTPRD	481538	transcript	XM_014117752.2	protein_coding	10	c.-104+58018_-104+58053delTGCTATTGTGATATTGTTTAAGAAGTCCTTCCTCAT
11	29696413	TATGAGGAAGGACTTCTTAAACAATATCACAATAGCA	T	PASS	intron_variant	MODIFIER	PTPRD	481538	transcript	XM_014117753.2	protein_coding	10	c.-104+58018_-104+58053delTGCTATTGTGATATTGTTTAAGAAGTCCTTCCTCAT
11	29696413	TATGAGGAAGGACTTCTTAAACAATATCACAATAGCA	T	PASS	intron_variant	MODIFIER	PTPRD	481538	transcript	XM_022425378.1	protein_coding	9	c.-104+58018_-104+58053delTGCTATTGTGATATTGTTTAAGAAGTCCTTCCTCAT
11	29696413	TATGAGGAAGGACTTCTTAAACAATATCACAATAGCA	T	PASS	intron_variant	MODIFIER	PTPRD	481538	transcript	XM_022425379.1	protein_coding	10	c.-104+58018_-104+58053delTGCTATTGTGATATTGTTTAAGAAGTCCTTCCTCAT
11	29696413	TATGAGGAAGGACTTCTTAAACAATATCACAATAGCA	T	PASS	intron_variant	MODIFIER	PTPRD	481538	transcript	XM_022425380.1	protein_coding	10	c.-104+58018_-104+58053delTGCTATTGTGATATTGTTTAAGAAGTCCTTCCTCAT
11	29696413	TATGAGGAAGGACTTCTTAAACAATATCACAATAGCA	T	PASS	intron_variant	MODIFIER	PTPRD	481538	transcript	XM_022425383.1	protein_coding	10	c.-104+58018_-104+58053delTGCTATTGTGATATTGTTTAAGAAGTCCTTCCTCAT
11	29696413	TATGAGGAAGGACTTCTTAAACAATATCACAATAGCA	T	PASS	intron_variant	MODIFIER	PTPRD	481538	transcript	XM_022425384.1	protein_coding	10	c.-104+58018_-104+58053delTGCTATTGTGATATTGTTTAAGAAGTCCTTCCTCAT
11	29696413	TATGAGGAAGGACTTCTTAAACAATATCACAATAGCA	T	PASS	intron_variant	MODIFIER	PTPRD	481538	transcript	XM_022425385.1	protein_coding	10	c.-104+58018_-104+58053delTGCTATTGTGATATTGTTTAAGAAGTCCTTCCTCAT
11	29696413	TATGAGGAAGGACTTCTTAAACAATATCACAATAGCA	T	PASS	intron_variant	MODIFIER	PTPRD	481538	transcript	XM_022425386.1	protein_coding	10	c.-104+58018_-104+58053delTGCTATTGTGATATTGTTTAAGAAGTCCTTCCTCAT
11	29696413	TATGAGGAAGGACTTCTTAAACAATATCACAATAGCA	T	PASS	intron_variant	MODIFIER	PTPRD	481538	transcript	XM_022425387.1	protein_coding	10	c.-104+58018_-104+58053delTGCTATTGTGATATTGTTTAAGAAGTCCTTCCTCAT
11	29696413	TATGAGGAAGGACTTCTTAAACAATATCACAATAGCA	T	PASS	intron_variant	MODIFIER	PTPRD	481538	transcript	XM_022425388.1	protein_coding	10	c.-104+58018_-104+58053delTGCTATTGTGATATTGTTTAAGAAGTCCTTCCTCAT
11	29696413	TATGAGGAAGGACTTCTTAAACAATATCACAATAGCA	T	PASS	intron_variant	MODIFIER	PTPRD	481538	transcript	XM_022425389.1	protein_coding	10	c.-104+58018_-104+58053delTGCTATTGTGATATTGTTTAAGAAGTCCTTCCTCAT
11	29696413	TATGAGGAAGGACTTCTTAAACAATATCACAATAGCA	T	PASS	intron_variant	MODIFIER	PTPRD	481538	transcript	XM_022425390.1	protein_coding	10	c.-104+58018_-104+58053delTGCTATTGTGATATTGTTTAAGAAGTCCTTCCTCAT
11	29696413	TATGAGGAAGGACTTCTTAAACAATATCACAATAGCA	T	PASS	intron_variant	MODIFIER	PTPRD	481538	transcript	XM_022425391.1	protein_coding	10	c.-104+58018_-104+58053delTGCTATTGTGATATTGTTTAAGAAGTCCTTCCTCAT
11	29696413	TATGAGGAAGGACTTCTTAAACAATATCACAATAGCA	T	PASS	intron_variant	MODIFIER	PTPRD	481538	transcript	XM_022425392.1	protein_coding	10	c.-104+58018_-104+58053delTGCTATTGTGATATTGTTTAAGAAGTCCTTCCTCAT
11	29696413	TATGAGGAAGGACTTCTTAAACAATATCACAATAGCA	T	PASS	intron_variant	MODIFIER	PTPRD	481538	transcript	XM_022425393.1	protein_coding	10	c.-104+58018_-104+58053delTGCTATTGTGATATTGTTTAAGAAGTCCTTCCTCAT
11	29696413	TATGAGGAAGGACTTCTTAAACAATATCACAATAGCA	T	PASS	intron_variant	MODIFIER	PTPRD	481538	transcript	XM_022425394.1	protein_coding	10	c.-104+58018_-104+58053delTGCTATTGTGATATTGTTTAAGAAGTCCTTCCTCAT
11	29696413	TATGAGGAAGGACTTCTTAAACAATATCACAATAGCA	T	PASS	intron_variant	MODIFIER	PTPRD	481538	transcript	XM_022425395.1	protein_coding	10	c.-104+58018_-104+58053delTGCTATTGTGATATTGTTTAAGAAGTCCTTCCTCAT
11	29696413	TATGAGGAAGGACTTCTTAAACAATATCACAATAGCA	T	PASS	intron_variant	MODIFIER	PTPRD	481538	transcript	XM_022425396.1	protein_coding	10	c.-104+58018_-104+58053delTGCTATTGTGATATTGTTTAAGAAGTCCTTCCTCAT
11	29696413	TATGAGGAAGGACTTCTTAAACAATATCACAATAGCA	T	PASS	intron_variant	MODIFIER	PTPRD	481538	transcript	XM_022425397.1	protein_coding	10	c.-104+58018_-104+58053delTGCTATTGTGATATTGTTTAAGAAGTCCTTCCTCAT
11	29696413	TATGAGGAAGGACTTCTTAAACAATATCACAATAGCA	T	PASS	intron_variant	MODIFIER	PTPRD	481538	transcript	XM_022425399.1	protein_coding	10	c.-104+58018_-104+58053delTGCTATTGTGATATTGTTTAAGAAGTCCTTCCTCAT
11	29696413	TATGAGGAAGGACTTCTTAAACAATATCACAATAGCA	T	PASS	intron_variant	MODIFIER	PTPRD	481538	transcript	XM_022425401.1	protein_coding	10	c.-104+58018_-104+58053delTGCTATTGTGATATTGTTTAAGAAGTCCTTCCTCAT
11	29696413	TATGAGGAAGGACTTCTTAAACAATATCACAATAGCA	T	PASS	intron_variant	MODIFIER	PTPRD	481538	transcript	XM_022425402.1	protein_coding	10	c.-104+58018_-104+58053delTGCTATTGTGATATTGTTTAAGAAGTCCTTCCTCAT
11	29696413	TATGAGGAAGGACTTCTTAAACAATATCACAATAGCA	T	PASS	intron_variant	MODIFIER	PTPRD	481538	transcript	XM_022425403.1	protein_coding	10	c.-104+58018_-104+58053delTGCTATTGTGATATTGTTTAAGAAGTCCTTCCTCAT
11	29696413	TATGAGGAAGGACTTCTTAAACAATATCACAATAGCA	T	PASS	intron_variant	MODIFIER	PTPRD	481538	transcript	XM_022425404.1	protein_coding	10	c.-104+58018_-104+58053delTGCTATTGTGATATTGTTTAAGAAGTCCTTCCTCAT
11	29696413	TATGAGGAAGGACTTCTTAAACAATATCACAATAGCA	T	PASS	intron_variant	MODIFIER	PTPRD	481538	transcript	XM_022425381.1	protein_coding	10	c.-104+58018_-104+58053delTGCTATTGTGATATTGTTTAAGAAGTCCTTCCTCAT
11	29696413	TATGAGGAAGGACTTCTTAAACAATATCACAATAGCA	T	PASS	intron_variant	MODIFIER	PTPRD	481538	transcript	XM_022425382.1	protein_coding	10	c.-104+58018_-104+58053delTGCTATTGTGATATTGTTTAAGAAGTCCTTCCTCAT
11	29790124	A	T	PASS	intron_variant	MODIFIER	PTPRD	481538	transcript	XM_022425377.1	protein_coding	9	c.-139-35622T>A
11	29790124	A	T	PASS	intron_variant	MODIFIER	PTPRD	481538	transcript	XM_014117756.2	protein_coding	9	c.-139-35622T>A
11	29790124	A	T	PASS	intron_variant	MODIFIER	PTPRD	481538	transcript	XM_014117757.2	protein_coding	9	c.-139-35622T>A
11	29790124	A	T	PASS	intron_variant	MODIFIER	PTPRD	481538	transcript	XM_022425406.1	protein_coding	9	c.-139-35622T>A
11	29790124	A	T	PASS	intron_variant	MODIFIER	PTPRD	481538	transcript	XM_022425407.1	protein_coding	9	c.-139-35622T>A
11	29790124	A	T	PASS	intron_variant	MODIFIER	PTPRD	481538	transcript	XM_022425408.1	protein_coding	9	c.-139-35622T>A
11	29790124	A	T	PASS	intron_variant	MODIFIER	PTPRD	481538	transcript	XM_022425409.1	protein_coding	9	c.-139-35622T>A
11	29790124	A	T	PASS	intron_variant	MODIFIER	PTPRD	481538	transcript	XM_022425410.1	protein_coding	9	c.-139-35622T>A
11	29790124	A	T	PASS	intron_variant	MODIFIER	PTPRD	481538	transcript	XM_022425411.1	protein_coding	9	c.-139-35622T>A
11	29790124	A	T	PASS	intron_variant	MODIFIER	PTPRD	481538	transcript	XM_022425412.1	protein_coding	9	c.-139-35622T>A
11	29790124	A	T	PASS	intron_variant	MODIFIER	PTPRD	481538	transcript	XM_022425413.1	protein_coding	9	c.-139-35622T>A
11	29790124	A	T	PASS	intron_variant	MODIFIER	PTPRD	481538	transcript	XM_022425398.1	protein_coding	9	c.-139-35622T>A
11	29790124	A	T	PASS	intron_variant	MODIFIER	PTPRD	481538	transcript	XM_022425400.1	protein_coding	9	c.-139-35622T>A
11	29790124	A	T	PASS	intron_variant	MODIFIER	PTPRD	481538	transcript	XM_022425405.1	protein_coding	9	c.-139-35622T>A
11	29790124	A	T	PASS	intron_variant	MODIFIER	PTPRD	481538	transcript	XM_022425414.1	protein_coding	9	c.-139-35622T>A
11	29790124	A	T	PASS	intron_variant	MODIFIER	PTPRD	481538	transcript	XM_005626620.3	protein_coding	9	c.-139-35622T>A
11	29790124	A	T	PASS	intron_variant	MODIFIER	PTPRD	481538	transcript	XM_014117752.2	protein_coding	9	c.-139-35622T>A
11	29790124	A	T	PASS	intron_variant	MODIFIER	PTPRD	481538	transcript	XM_014117753.2	protein_coding	9	c.-139-35622T>A
11	29790124	A	T	PASS	intron_variant	MODIFIER	PTPRD	481538	transcript	XM_022425378.1	protein_coding	8	c.-139-35622T>A
11	29790124	A	T	PASS	intron_variant	MODIFIER	PTPRD	481538	transcript	XM_022425379.1	protein_coding	9	c.-139-35622T>A
11	29790124	A	T	PASS	intron_variant	MODIFIER	PTPRD	481538	transcript	XM_022425380.1	protein_coding	9	c.-139-35622T>A
11	29790124	A	T	PASS	intron_variant	MODIFIER	PTPRD	481538	transcript	XM_022425383.1	protein_coding	9	c.-139-35622T>A
11	29790124	A	T	PASS	intron_variant	MODIFIER	PTPRD	481538	transcript	XM_022425384.1	protein_coding	9	c.-139-35622T>A
11	29790124	A	T	PASS	intron_variant	MODIFIER	PTPRD	481538	transcript	XM_022425385.1	protein_coding	9	c.-139-35622T>A
11	29790124	A	T	PASS	intron_variant	MODIFIER	PTPRD	481538	transcript	XM_022425386.1	protein_coding	9	c.-139-35622T>A
11	29790124	A	T	PASS	intron_variant	MODIFIER	PTPRD	481538	transcript	XM_022425387.1	protein_coding	9	c.-139-35622T>A
11	29790124	A	T	PASS	intron_variant	MODIFIER	PTPRD	481538	transcript	XM_022425388.1	protein_coding	9	c.-139-35622T>A
11	29790124	A	T	PASS	intron_variant	MODIFIER	PTPRD	481538	transcript	XM_022425389.1	protein_coding	9	c.-139-35622T>A
11	29790124	A	T	PASS	intron_variant	MODIFIER	PTPRD	481538	transcript	XM_022425390.1	protein_coding	9	c.-139-35622T>A
11	29790124	A	T	PASS	intron_variant	MODIFIER	PTPRD	481538	transcript	XM_022425391.1	protein_coding	9	c.-139-35622T>A
11	29790124	A	T	PASS	intron_variant	MODIFIER	PTPRD	481538	transcript	XM_022425392.1	protein_coding	9	c.-139-35622T>A
11	29790124	A	T	PASS	intron_variant	MODIFIER	PTPRD	481538	transcript	XM_022425393.1	protein_coding	9	c.-139-35622T>A
11	29790124	A	T	PASS	intron_variant	MODIFIER	PTPRD	481538	transcript	XM_022425394.1	protein_coding	9	c.-139-35622T>A
11	29790124	A	T	PASS	intron_variant	MODIFIER	PTPRD	481538	transcript	XM_022425395.1	protein_coding	9	c.-139-35622T>A
11	29790124	A	T	PASS	intron_variant	MODIFIER	PTPRD	481538	transcript	XM_022425396.1	protein_coding	9	c.-139-35622T>A
11	29790124	A	T	PASS	intron_variant	MODIFIER	PTPRD	481538	transcript	XM_022425397.1	protein_coding	9	c.-139-35622T>A
11	29790124	A	T	PASS	intron_variant	MODIFIER	PTPRD	481538	transcript	XM_022425399.1	protein_coding	9	c.-139-35622T>A
11	29790124	A	T	PASS	intron_variant	MODIFIER	PTPRD	481538	transcript	XM_022425401.1	protein_coding	9	c.-139-35622T>A
11	29790124	A	T	PASS	intron_variant	MODIFIER	PTPRD	481538	transcript	XM_022425402.1	protein_coding	9	c.-139-35622T>A
11	29790124	A	T	PASS	intron_variant	MODIFIER	PTPRD	481538	transcript	XM_022425403.1	protein_coding	9	c.-139-35622T>A
11	29790124	A	T	PASS	intron_variant	MODIFIER	PTPRD	481538	transcript	XM_022425404.1	protein_coding	9	c.-139-35622T>A
11	29790124	A	T	PASS	intron_variant	MODIFIER	PTPRD	481538	transcript	XM_022425381.1	protein_coding	9	c.-139-35622T>A
11	29790124	A	T	PASS	intron_variant	MODIFIER	PTPRD	481538	transcript	XM_022425382.1	protein_coding	9	c.-139-35622T>A
11	29790586	A	G	GATKstd	intron_variant	MODIFIER	PTPRD	481538	transcript	XM_022425377.1	protein_coding	9	c.-139-36084T>C
11	29790586	A	G	GATKstd	intron_variant	MODIFIER	PTPRD	481538	transcript	XM_014117756.2	protein_coding	9	c.-139-36084T>C
11	29790586	A	G	GATKstd	intron_variant	MODIFIER	PTPRD	481538	transcript	XM_014117757.2	protein_coding	9	c.-139-36084T>C
11	29790586	A	G	GATKstd	intron_variant	MODIFIER	PTPRD	481538	transcript	XM_022425406.1	protein_coding	9	c.-139-36084T>C
11	29790586	A	G	GATKstd	intron_variant	MODIFIER	PTPRD	481538	transcript	XM_022425407.1	protein_coding	9	c.-139-36084T>C
11	29790586	A	G	GATKstd	intron_variant	MODIFIER	PTPRD	481538	transcript	XM_022425408.1	protein_coding	9	c.-139-36084T>C
11	29790586	A	G	GATKstd	intron_variant	MODIFIER	PTPRD	481538	transcript	XM_022425409.1	protein_coding	9	c.-139-36084T>C
11	29790586	A	G	GATKstd	intron_variant	MODIFIER	PTPRD	481538	transcript	XM_022425410.1	protein_coding	9	c.-139-36084T>C
11	29790586	A	G	GATKstd	intron_variant	MODIFIER	PTPRD	481538	transcript	XM_022425411.1	protein_coding	9	c.-139-36084T>C
11	29790586	A	G	GATKstd	intron_variant	MODIFIER	PTPRD	481538	transcript	XM_022425412.1	protein_coding	9	c.-139-36084T>C
11	29790586	A	G	GATKstd	intron_variant	MODIFIER	PTPRD	481538	transcript	XM_022425413.1	protein_coding	9	c.-139-36084T>C
11	29790586	A	G	GATKstd	intron_variant	MODIFIER	PTPRD	481538	transcript	XM_022425398.1	protein_coding	9	c.-139-36084T>C
11	29790586	A	G	GATKstd	intron_variant	MODIFIER	PTPRD	481538	transcript	XM_022425400.1	protein_coding	9	c.-139-36084T>C
11	29790586	A	G	GATKstd	intron_variant	MODIFIER	PTPRD	481538	transcript	XM_022425405.1	protein_coding	9	c.-139-36084T>C
11	29790586	A	G	GATKstd	intron_variant	MODIFIER	PTPRD	481538	transcript	XM_022425414.1	protein_coding	9	c.-139-36084T>C
11	29790586	A	G	GATKstd	intron_variant	MODIFIER	PTPRD	481538	transcript	XM_005626620.3	protein_coding	9	c.-139-36084T>C
11	29790586	A	G	GATKstd	intron_variant	MODIFIER	PTPRD	481538	transcript	XM_014117752.2	protein_coding	9	c.-139-36084T>C
11	29790586	A	G	GATKstd	intron_variant	MODIFIER	PTPRD	481538	transcript	XM_014117753.2	protein_coding	9	c.-139-36084T>C
11	29790586	A	G	GATKstd	intron_variant	MODIFIER	PTPRD	481538	transcript	XM_022425378.1	protein_coding	8	c.-139-36084T>C
11	29790586	A	G	GATKstd	intron_variant	MODIFIER	PTPRD	481538	transcript	XM_022425379.1	protein_coding	9	c.-139-36084T>C
11	29790586	A	G	GATKstd	intron_variant	MODIFIER	PTPRD	481538	transcript	XM_022425380.1	protein_coding	9	c.-139-36084T>C
11	29790586	A	G	GATKstd	intron_variant	MODIFIER	PTPRD	481538	transcript	XM_022425383.1	protein_coding	9	c.-139-36084T>C
11	29790586	A	G	GATKstd	intron_variant	MODIFIER	PTPRD	481538	transcript	XM_022425384.1	protein_coding	9	c.-139-36084T>C
11	29790586	A	G	GATKstd	intron_variant	MODIFIER	PTPRD	481538	transcript	XM_022425385.1	protein_coding	9	c.-139-36084T>C
11	29790586	A	G	GATKstd	intron_variant	MODIFIER	PTPRD	481538	transcript	XM_022425386.1	protein_coding	9	c.-139-36084T>C
11	29790586	A	G	GATKstd	intron_variant	MODIFIER	PTPRD	481538	transcript	XM_022425387.1	protein_coding	9	c.-139-36084T>C
11	29790586	A	G	GATKstd	intron_variant	MODIFIER	PTPRD	481538	transcript	XM_022425388.1	protein_coding	9	c.-139-36084T>C
11	29790586	A	G	GATKstd	intron_variant	MODIFIER	PTPRD	481538	transcript	XM_022425389.1	protein_coding	9	c.-139-36084T>C
11	29790586	A	G	GATKstd	intron_variant	MODIFIER	PTPRD	481538	transcript	XM_022425390.1	protein_coding	9	c.-139-36084T>C
11	29790586	A	G	GATKstd	intron_variant	MODIFIER	PTPRD	481538	transcript	XM_022425391.1	protein_coding	9	c.-139-36084T>C
11	29790586	A	G	GATKstd	intron_variant	MODIFIER	PTPRD	481538	transcript	XM_022425392.1	protein_coding	9	c.-139-36084T>C
11	29790586	A	G	GATKstd	intron_variant	MODIFIER	PTPRD	481538	transcript	XM_022425393.1	protein_coding	9	c.-139-36084T>C
11	29790586	A	G	GATKstd	intron_variant	MODIFIER	PTPRD	481538	transcript	XM_022425394.1	protein_coding	9	c.-139-36084T>C
11	29790586	A	G	GATKstd	intron_variant	MODIFIER	PTPRD	481538	transcript	XM_022425395.1	protein_coding	9	c.-139-36084T>C
11	29790586	A	G	GATKstd	intron_variant	MODIFIER	PTPRD	481538	transcript	XM_022425396.1	protein_coding	9	c.-139-36084T>C
11	29790586	A	G	GATKstd	intron_variant	MODIFIER	PTPRD	481538	transcript	XM_022425397.1	protein_coding	9	c.-139-36084T>C
11	29790586	A	G	GATKstd	intron_variant	MODIFIER	PTPRD	481538	transcript	XM_022425399.1	protein_coding	9	c.-139-36084T>C
11	29790586	A	G	GATKstd	intron_variant	MODIFIER	PTPRD	481538	transcript	XM_022425401.1	protein_coding	9	c.-139-36084T>C
11	29790586	A	G	GATKstd	intron_variant	MODIFIER	PTPRD	481538	transcript	XM_022425402.1	protein_coding	9	c.-139-36084T>C
11	29790586	A	G	GATKstd	intron_variant	MODIFIER	PTPRD	481538	transcript	XM_022425403.1	protein_coding	9	c.-139-36084T>C
11	29790586	A	G	GATKstd	intron_variant	MODIFIER	PTPRD	481538	transcript	XM_022425404.1	protein_coding	9	c.-139-36084T>C
11	29790586	A	G	GATKstd	intron_variant	MODIFIER	PTPRD	481538	transcript	XM_022425381.1	protein_coding	9	c.-139-36084T>C
11	29790586	A	G	GATKstd	intron_variant	MODIFIER	PTPRD	481538	transcript	XM_022425382.1	protein_coding	9	c.-139-36084T>C
11	29790697	GT	G	PASS	intron_variant	MODIFIER	PTPRD	481538	transcript	XM_022425377.1	protein_coding	9	c.-139-36196delA
11	29790697	GT	G	PASS	intron_variant	MODIFIER	PTPRD	481538	transcript	XM_014117756.2	protein_coding	9	c.-139-36196delA
11	29790697	GT	G	PASS	intron_variant	MODIFIER	PTPRD	481538	transcript	XM_014117757.2	protein_coding	9	c.-139-36196delA
11	29790697	GT	G	PASS	intron_variant	MODIFIER	PTPRD	481538	transcript	XM_022425406.1	protein_coding	9	c.-139-36196delA
11	29790697	GT	G	PASS	intron_variant	MODIFIER	PTPRD	481538	transcript	XM_022425407.1	protein_coding	9	c.-139-36196delA
11	29790697	GT	G	PASS	intron_variant	MODIFIER	PTPRD	481538	transcript	XM_022425408.1	protein_coding	9	c.-139-36196delA
11	29790697	GT	G	PASS	intron_variant	MODIFIER	PTPRD	481538	transcript	XM_022425409.1	protein_coding	9	c.-139-36196delA
11	29790697	GT	G	PASS	intron_variant	MODIFIER	PTPRD	481538	transcript	XM_022425410.1	protein_coding	9	c.-139-36196delA
11	29790697	GT	G	PASS	intron_variant	MODIFIER	PTPRD	481538	transcript	XM_022425411.1	protein_coding	9	c.-139-36196delA
11	29790697	GT	G	PASS	intron_variant	MODIFIER	PTPRD	481538	transcript	XM_022425412.1	protein_coding	9	c.-139-36196delA
11	29790697	GT	G	PASS	intron_variant	MODIFIER	PTPRD	481538	transcript	XM_022425413.1	protein_coding	9	c.-139-36196delA
11	29790697	GT	G	PASS	intron_variant	MODIFIER	PTPRD	481538	transcript	XM_022425398.1	protein_coding	9	c.-139-36196delA
11	29790697	GT	G	PASS	intron_variant	MODIFIER	PTPRD	481538	transcript	XM_022425400.1	protein_coding	9	c.-139-36196delA
11	29790697	GT	G	PASS	intron_variant	MODIFIER	PTPRD	481538	transcript	XM_022425405.1	protein_coding	9	c.-139-36196delA
11	29790697	GT	G	PASS	intron_variant	MODIFIER	PTPRD	481538	transcript	XM_022425414.1	protein_coding	9	c.-139-36196delA
11	29790697	GT	G	PASS	intron_variant	MODIFIER	PTPRD	481538	transcript	XM_005626620.3	protein_coding	9	c.-139-36196delA
11	29790697	GT	G	PASS	intron_variant	MODIFIER	PTPRD	481538	transcript	XM_014117752.2	protein_coding	9	c.-139-36196delA
11	29790697	GT	G	PASS	intron_variant	MODIFIER	PTPRD	481538	transcript	XM_014117753.2	protein_coding	9	c.-139-36196delA
11	29790697	GT	G	PASS	intron_variant	MODIFIER	PTPRD	481538	transcript	XM_022425378.1	protein_coding	8	c.-139-36196delA
11	29790697	GT	G	PASS	intron_variant	MODIFIER	PTPRD	481538	transcript	XM_022425379.1	protein_coding	9	c.-139-36196delA
11	29790697	GT	G	PASS	intron_variant	MODIFIER	PTPRD	481538	transcript	XM_022425380.1	protein_coding	9	c.-139-36196delA
11	29790697	GT	G	PASS	intron_variant	MODIFIER	PTPRD	481538	transcript	XM_022425383.1	protein_coding	9	c.-139-36196delA
11	29790697	GT	G	PASS	intron_variant	MODIFIER	PTPRD	481538	transcript	XM_022425384.1	protein_coding	9	c.-139-36196delA
11	29790697	GT	G	PASS	intron_variant	MODIFIER	PTPRD	481538	transcript	XM_022425385.1	protein_coding	9	c.-139-36196delA
11	29790697	GT	G	PASS	intron_variant	MODIFIER	PTPRD	481538	transcript	XM_022425386.1	protein_coding	9	c.-139-36196delA
11	29790697	GT	G	PASS	intron_variant	MODIFIER	PTPRD	481538	transcript	XM_022425387.1	protein_coding	9	c.-139-36196delA
11	29790697	GT	G	PASS	intron_variant	MODIFIER	PTPRD	481538	transcript	XM_022425388.1	protein_coding	9	c.-139-36196delA
11	29790697	GT	G	PASS	intron_variant	MODIFIER	PTPRD	481538	transcript	XM_022425389.1	protein_coding	9	c.-139-36196delA
11	29790697	GT	G	PASS	intron_variant	MODIFIER	PTPRD	481538	transcript	XM_022425390.1	protein_coding	9	c.-139-36196delA
11	29790697	GT	G	PASS	intron_variant	MODIFIER	PTPRD	481538	transcript	XM_022425391.1	protein_coding	9	c.-139-36196delA
11	29790697	GT	G	PASS	intron_variant	MODIFIER	PTPRD	481538	transcript	XM_022425392.1	protein_coding	9	c.-139-36196delA
11	29790697	GT	G	PASS	intron_variant	MODIFIER	PTPRD	481538	transcript	XM_022425393.1	protein_coding	9	c.-139-36196delA
11	29790697	GT	G	PASS	intron_variant	MODIFIER	PTPRD	481538	transcript	XM_022425394.1	protein_coding	9	c.-139-36196delA
11	29790697	GT	G	PASS	intron_variant	MODIFIER	PTPRD	481538	transcript	XM_022425395.1	protein_coding	9	c.-139-36196delA
11	29790697	GT	G	PASS	intron_variant	MODIFIER	PTPRD	481538	transcript	XM_022425396.1	protein_coding	9	c.-139-36196delA
11	29790697	GT	G	PASS	intron_variant	MODIFIER	PTPRD	481538	transcript	XM_022425397.1	protein_coding	9	c.-139-36196delA
11	29790697	GT	G	PASS	intron_variant	MODIFIER	PTPRD	481538	transcript	XM_022425399.1	protein_coding	9	c.-139-36196delA
11	29790697	GT	G	PASS	intron_variant	MODIFIER	PTPRD	481538	transcript	XM_022425401.1	protein_coding	9	c.-139-36196delA
11	29790697	GT	G	PASS	intron_variant	MODIFIER	PTPRD	481538	transcript	XM_022425402.1	protein_coding	9	c.-139-36196delA
11	29790697	GT	G	PASS	intron_variant	MODIFIER	PTPRD	481538	transcript	XM_022425403.1	protein_coding	9	c.-139-36196delA
11	29790697	GT	G	PASS	intron_variant	MODIFIER	PTPRD	481538	transcript	XM_022425404.1	protein_coding	9	c.-139-36196delA
11	29790697	GT	G	PASS	intron_variant	MODIFIER	PTPRD	481538	transcript	XM_022425381.1	protein_coding	9	c.-139-36196delA
11	29790697	GT	G	PASS	intron_variant	MODIFIER	PTPRD	481538	transcript	XM_022425382.1	protein_coding	9	c.-139-36196delA
11	29797217	A	G	GATKstd	intron_variant	MODIFIER	PTPRD	481538	transcript	XM_022425377.1	protein_coding	9	c.-139-42715T>C
11	29797217	A	G	GATKstd	intron_variant	MODIFIER	PTPRD	481538	transcript	XM_014117756.2	protein_coding	9	c.-139-42715T>C
11	29797217	A	G	GATKstd	intron_variant	MODIFIER	PTPRD	481538	transcript	XM_014117757.2	protein_coding	9	c.-139-42715T>C
11	29797217	A	G	GATKstd	intron_variant	MODIFIER	PTPRD	481538	transcript	XM_022425406.1	protein_coding	9	c.-139-42715T>C
11	29797217	A	G	GATKstd	intron_variant	MODIFIER	PTPRD	481538	transcript	XM_022425407.1	protein_coding	9	c.-139-42715T>C
11	29797217	A	G	GATKstd	intron_variant	MODIFIER	PTPRD	481538	transcript	XM_022425408.1	protein_coding	9	c.-139-42715T>C
11	29797217	A	G	GATKstd	intron_variant	MODIFIER	PTPRD	481538	transcript	XM_022425409.1	protein_coding	9	c.-139-42715T>C
11	29797217	A	G	GATKstd	intron_variant	MODIFIER	PTPRD	481538	transcript	XM_022425410.1	protein_coding	9	c.-139-42715T>C
11	29797217	A	G	GATKstd	intron_variant	MODIFIER	PTPRD	481538	transcript	XM_022425411.1	protein_coding	9	c.-139-42715T>C
11	29797217	A	G	GATKstd	intron_variant	MODIFIER	PTPRD	481538	transcript	XM_022425412.1	protein_coding	9	c.-139-42715T>C
11	29797217	A	G	GATKstd	intron_variant	MODIFIER	PTPRD	481538	transcript	XM_022425413.1	protein_coding	9	c.-139-42715T>C
11	29797217	A	G	GATKstd	intron_variant	MODIFIER	PTPRD	481538	transcript	XM_022425398.1	protein_coding	9	c.-139-42715T>C
11	29797217	A	G	GATKstd	intron_variant	MODIFIER	PTPRD	481538	transcript	XM_022425400.1	protein_coding	9	c.-139-42715T>C
11	29797217	A	G	GATKstd	intron_variant	MODIFIER	PTPRD	481538	transcript	XM_022425405.1	protein_coding	9	c.-139-42715T>C
11	29797217	A	G	GATKstd	intron_variant	MODIFIER	PTPRD	481538	transcript	XM_022425414.1	protein_coding	9	c.-139-42715T>C
11	29797217	A	G	GATKstd	intron_variant	MODIFIER	PTPRD	481538	transcript	XM_005626620.3	protein_coding	9	c.-139-42715T>C
11	29797217	A	G	GATKstd	intron_variant	MODIFIER	PTPRD	481538	transcript	XM_014117752.2	protein_coding	9	c.-139-42715T>C
11	29797217	A	G	GATKstd	intron_variant	MODIFIER	PTPRD	481538	transcript	XM_014117753.2	protein_coding	9	c.-139-42715T>C
11	29797217	A	G	GATKstd	intron_variant	MODIFIER	PTPRD	481538	transcript	XM_022425378.1	protein_coding	8	c.-139-42715T>C
11	29797217	A	G	GATKstd	intron_variant	MODIFIER	PTPRD	481538	transcript	XM_022425379.1	protein_coding	9	c.-139-42715T>C
11	29797217	A	G	GATKstd	intron_variant	MODIFIER	PTPRD	481538	transcript	XM_022425380.1	protein_coding	9	c.-139-42715T>C
11	29797217	A	G	GATKstd	intron_variant	MODIFIER	PTPRD	481538	transcript	XM_022425383.1	protein_coding	9	c.-139-42715T>C
11	29797217	A	G	GATKstd	intron_variant	MODIFIER	PTPRD	481538	transcript	XM_022425384.1	protein_coding	9	c.-139-42715T>C
11	29797217	A	G	GATKstd	intron_variant	MODIFIER	PTPRD	481538	transcript	XM_022425385.1	protein_coding	9	c.-139-42715T>C
11	29797217	A	G	GATKstd	intron_variant	MODIFIER	PTPRD	481538	transcript	XM_022425386.1	protein_coding	9	c.-139-42715T>C
11	29797217	A	G	GATKstd	intron_variant	MODIFIER	PTPRD	481538	transcript	XM_022425387.1	protein_coding	9	c.-139-42715T>C
11	29797217	A	G	GATKstd	intron_variant	MODIFIER	PTPRD	481538	transcript	XM_022425388.1	protein_coding	9	c.-139-42715T>C
11	29797217	A	G	GATKstd	intron_variant	MODIFIER	PTPRD	481538	transcript	XM_022425389.1	protein_coding	9	c.-139-42715T>C
11	29797217	A	G	GATKstd	intron_variant	MODIFIER	PTPRD	481538	transcript	XM_022425390.1	protein_coding	9	c.-139-42715T>C
11	29797217	A	G	GATKstd	intron_variant	MODIFIER	PTPRD	481538	transcript	XM_022425391.1	protein_coding	9	c.-139-42715T>C
11	29797217	A	G	GATKstd	intron_variant	MODIFIER	PTPRD	481538	transcript	XM_022425392.1	protein_coding	9	c.-139-42715T>C
11	29797217	A	G	GATKstd	intron_variant	MODIFIER	PTPRD	481538	transcript	XM_022425393.1	protein_coding	9	c.-139-42715T>C
11	29797217	A	G	GATKstd	intron_variant	MODIFIER	PTPRD	481538	transcript	XM_022425394.1	protein_coding	9	c.-139-42715T>C
11	29797217	A	G	GATKstd	intron_variant	MODIFIER	PTPRD	481538	transcript	XM_022425395.1	protein_coding	9	c.-139-42715T>C
11	29797217	A	G	GATKstd	intron_variant	MODIFIER	PTPRD	481538	transcript	XM_022425396.1	protein_coding	9	c.-139-42715T>C
11	29797217	A	G	GATKstd	intron_variant	MODIFIER	PTPRD	481538	transcript	XM_022425397.1	protein_coding	9	c.-139-42715T>C
11	29797217	A	G	GATKstd	intron_variant	MODIFIER	PTPRD	481538	transcript	XM_022425399.1	protein_coding	9	c.-139-42715T>C
11	29797217	A	G	GATKstd	intron_variant	MODIFIER	PTPRD	481538	transcript	XM_022425401.1	protein_coding	9	c.-139-42715T>C
11	29797217	A	G	GATKstd	intron_variant	MODIFIER	PTPRD	481538	transcript	XM_022425402.1	protein_coding	9	c.-139-42715T>C
11	29797217	A	G	GATKstd	intron_variant	MODIFIER	PTPRD	481538	transcript	XM_022425403.1	protein_coding	9	c.-139-42715T>C
11	29797217	A	G	GATKstd	intron_variant	MODIFIER	PTPRD	481538	transcript	XM_022425404.1	protein_coding	9	c.-139-42715T>C
11	29797217	A	G	GATKstd	intron_variant	MODIFIER	PTPRD	481538	transcript	XM_022425381.1	protein_coding	9	c.-139-42715T>C
11	29797217	A	G	GATKstd	intron_variant	MODIFIER	PTPRD	481538	transcript	XM_022425382.1	protein_coding	9	c.-139-42715T>C
11	29797648	G	A	PASS	intron_variant	MODIFIER	PTPRD	481538	transcript	XM_022425377.1	protein_coding	9	c.-139-43146C>T
11	29797648	G	A	PASS	intron_variant	MODIFIER	PTPRD	481538	transcript	XM_014117756.2	protein_coding	9	c.-139-43146C>T
11	29797648	G	A	PASS	intron_variant	MODIFIER	PTPRD	481538	transcript	XM_014117757.2	protein_coding	9	c.-139-43146C>T
11	29797648	G	A	PASS	intron_variant	MODIFIER	PTPRD	481538	transcript	XM_022425406.1	protein_coding	9	c.-139-43146C>T
11	29797648	G	A	PASS	intron_variant	MODIFIER	PTPRD	481538	transcript	XM_022425407.1	protein_coding	9	c.-139-43146C>T
11	29797648	G	A	PASS	intron_variant	MODIFIER	PTPRD	481538	transcript	XM_022425408.1	protein_coding	9	c.-139-43146C>T
11	29797648	G	A	PASS	intron_variant	MODIFIER	PTPRD	481538	transcript	XM_022425409.1	protein_coding	9	c.-139-43146C>T
11	29797648	G	A	PASS	intron_variant	MODIFIER	PTPRD	481538	transcript	XM_022425410.1	protein_coding	9	c.-139-43146C>T
11	29797648	G	A	PASS	intron_variant	MODIFIER	PTPRD	481538	transcript	XM_022425411.1	protein_coding	9	c.-139-43146C>T
11	29797648	G	A	PASS	intron_variant	MODIFIER	PTPRD	481538	transcript	XM_022425412.1	protein_coding	9	c.-139-43146C>T
11	29797648	G	A	PASS	intron_variant	MODIFIER	PTPRD	481538	transcript	XM_022425413.1	protein_coding	9	c.-139-43146C>T
11	29797648	G	A	PASS	intron_variant	MODIFIER	PTPRD	481538	transcript	XM_022425398.1	protein_coding	9	c.-139-43146C>T
11	29797648	G	A	PASS	intron_variant	MODIFIER	PTPRD	481538	transcript	XM_022425400.1	protein_coding	9	c.-139-43146C>T
11	29797648	G	A	PASS	intron_variant	MODIFIER	PTPRD	481538	transcript	XM_022425405.1	protein_coding	9	c.-139-43146C>T
11	29797648	G	A	PASS	intron_variant	MODIFIER	PTPRD	481538	transcript	XM_022425414.1	protein_coding	9	c.-139-43146C>T
11	29797648	G	A	PASS	intron_variant	MODIFIER	PTPRD	481538	transcript	XM_005626620.3	protein_coding	9	c.-139-43146C>T
11	29797648	G	A	PASS	intron_variant	MODIFIER	PTPRD	481538	transcript	XM_014117752.2	protein_coding	9	c.-139-43146C>T
11	29797648	G	A	PASS	intron_variant	MODIFIER	PTPRD	481538	transcript	XM_014117753.2	protein_coding	9	c.-139-43146C>T
11	29797648	G	A	PASS	intron_variant	MODIFIER	PTPRD	481538	transcript	XM_022425378.1	protein_coding	8	c.-139-43146C>T
11	29797648	G	A	PASS	intron_variant	MODIFIER	PTPRD	481538	transcript	XM_022425379.1	protein_coding	9	c.-139-43146C>T
11	29797648	G	A	PASS	intron_variant	MODIFIER	PTPRD	481538	transcript	XM_022425380.1	protein_coding	9	c.-139-43146C>T
11	29797648	G	A	PASS	intron_variant	MODIFIER	PTPRD	481538	transcript	XM_022425383.1	protein_coding	9	c.-139-43146C>T
11	29797648	G	A	PASS	intron_variant	MODIFIER	PTPRD	481538	transcript	XM_022425384.1	protein_coding	9	c.-139-43146C>T
11	29797648	G	A	PASS	intron_variant	MODIFIER	PTPRD	481538	transcript	XM_022425385.1	protein_coding	9	c.-139-43146C>T
11	29797648	G	A	PASS	intron_variant	MODIFIER	PTPRD	481538	transcript	XM_022425386.1	protein_coding	9	c.-139-43146C>T
11	29797648	G	A	PASS	intron_variant	MODIFIER	PTPRD	481538	transcript	XM_022425387.1	protein_coding	9	c.-139-43146C>T
11	29797648	G	A	PASS	intron_variant	MODIFIER	PTPRD	481538	transcript	XM_022425388.1	protein_coding	9	c.-139-43146C>T
11	29797648	G	A	PASS	intron_variant	MODIFIER	PTPRD	481538	transcript	XM_022425389.1	protein_coding	9	c.-139-43146C>T
11	29797648	G	A	PASS	intron_variant	MODIFIER	PTPRD	481538	transcript	XM_022425390.1	protein_coding	9	c.-139-43146C>T
11	29797648	G	A	PASS	intron_variant	MODIFIER	PTPRD	481538	transcript	XM_022425391.1	protein_coding	9	c.-139-43146C>T
11	29797648	G	A	PASS	intron_variant	MODIFIER	PTPRD	481538	transcript	XM_022425392.1	protein_coding	9	c.-139-43146C>T
11	29797648	G	A	PASS	intron_variant	MODIFIER	PTPRD	481538	transcript	XM_022425393.1	protein_coding	9	c.-139-43146C>T
11	29797648	G	A	PASS	intron_variant	MODIFIER	PTPRD	481538	transcript	XM_022425394.1	protein_coding	9	c.-139-43146C>T
11	29797648	G	A	PASS	intron_variant	MODIFIER	PTPRD	481538	transcript	XM_022425395.1	protein_coding	9	c.-139-43146C>T
11	29797648	G	A	PASS	intron_variant	MODIFIER	PTPRD	481538	transcript	XM_022425396.1	protein_coding	9	c.-139-43146C>T
11	29797648	G	A	PASS	intron_variant	MODIFIER	PTPRD	481538	transcript	XM_022425397.1	protein_coding	9	c.-139-43146C>T
11	29797648	G	A	PASS	intron_variant	MODIFIER	PTPRD	481538	transcript	XM_022425399.1	protein_coding	9	c.-139-43146C>T
11	29797648	G	A	PASS	intron_variant	MODIFIER	PTPRD	481538	transcript	XM_022425401.1	protein_coding	9	c.-139-43146C>T
11	29797648	G	A	PASS	intron_variant	MODIFIER	PTPRD	481538	transcript	XM_022425402.1	protein_coding	9	c.-139-43146C>T
11	29797648	G	A	PASS	intron_variant	MODIFIER	PTPRD	481538	transcript	XM_022425403.1	protein_coding	9	c.-139-43146C>T
11	29797648	G	A	PASS	intron_variant	MODIFIER	PTPRD	481538	transcript	XM_022425404.1	protein_coding	9	c.-139-43146C>T
11	29797648	G	A	PASS	intron_variant	MODIFIER	PTPRD	481538	transcript	XM_022425381.1	protein_coding	9	c.-139-43146C>T
11	29797648	G	A	PASS	intron_variant	MODIFIER	PTPRD	481538	transcript	XM_022425382.1	protein_coding	9	c.-139-43146C>T
11	29798656	C	T	PASS	intron_variant	MODIFIER	PTPRD	481538	transcript	XM_022425377.1	protein_coding	9	c.-139-44154G>A
11	29798656	C	T	PASS	intron_variant	MODIFIER	PTPRD	481538	transcript	XM_014117756.2	protein_coding	9	c.-139-44154G>A
11	29798656	C	T	PASS	intron_variant	MODIFIER	PTPRD	481538	transcript	XM_014117757.2	protein_coding	9	c.-139-44154G>A
11	29798656	C	T	PASS	intron_variant	MODIFIER	PTPRD	481538	transcript	XM_022425406.1	protein_coding	9	c.-139-44154G>A
11	29798656	C	T	PASS	intron_variant	MODIFIER	PTPRD	481538	transcript	XM_022425407.1	protein_coding	9	c.-139-44154G>A
11	29798656	C	T	PASS	intron_variant	MODIFIER	PTPRD	481538	transcript	XM_022425408.1	protein_coding	9	c.-139-44154G>A
11	29798656	C	T	PASS	intron_variant	MODIFIER	PTPRD	481538	transcript	XM_022425409.1	protein_coding	9	c.-139-44154G>A
11	29798656	C	T	PASS	intron_variant	MODIFIER	PTPRD	481538	transcript	XM_022425410.1	protein_coding	9	c.-139-44154G>A
11	29798656	C	T	PASS	intron_variant	MODIFIER	PTPRD	481538	transcript	XM_022425411.1	protein_coding	9	c.-139-44154G>A
11	29798656	C	T	PASS	intron_variant	MODIFIER	PTPRD	481538	transcript	XM_022425412.1	protein_coding	9	c.-139-44154G>A
11	29798656	C	T	PASS	intron_variant	MODIFIER	PTPRD	481538	transcript	XM_022425413.1	protein_coding	9	c.-139-44154G>A
11	29798656	C	T	PASS	intron_variant	MODIFIER	PTPRD	481538	transcript	XM_022425398.1	protein_coding	9	c.-139-44154G>A
11	29798656	C	T	PASS	intron_variant	MODIFIER	PTPRD	481538	transcript	XM_022425400.1	protein_coding	9	c.-139-44154G>A
11	29798656	C	T	PASS	intron_variant	MODIFIER	PTPRD	481538	transcript	XM_022425405.1	protein_coding	9	c.-139-44154G>A
11	29798656	C	T	PASS	intron_variant	MODIFIER	PTPRD	481538	transcript	XM_022425414.1	protein_coding	9	c.-139-44154G>A
11	29798656	C	T	PASS	intron_variant	MODIFIER	PTPRD	481538	transcript	XM_005626620.3	protein_coding	9	c.-139-44154G>A
11	29798656	C	T	PASS	intron_variant	MODIFIER	PTPRD	481538	transcript	XM_014117752.2	protein_coding	9	c.-139-44154G>A
11	29798656	C	T	PASS	intron_variant	MODIFIER	PTPRD	481538	transcript	XM_014117753.2	protein_coding	9	c.-139-44154G>A
11	29798656	C	T	PASS	intron_variant	MODIFIER	PTPRD	481538	transcript	XM_022425378.1	protein_coding	8	c.-139-44154G>A
11	29798656	C	T	PASS	intron_variant	MODIFIER	PTPRD	481538	transcript	XM_022425379.1	protein_coding	9	c.-139-44154G>A
11	29798656	C	T	PASS	intron_variant	MODIFIER	PTPRD	481538	transcript	XM_022425380.1	protein_coding	9	c.-139-44154G>A
11	29798656	C	T	PASS	intron_variant	MODIFIER	PTPRD	481538	transcript	XM_022425383.1	protein_coding	9	c.-139-44154G>A
11	29798656	C	T	PASS	intron_variant	MODIFIER	PTPRD	481538	transcript	XM_022425384.1	protein_coding	9	c.-139-44154G>A
11	29798656	C	T	PASS	intron_variant	MODIFIER	PTPRD	481538	transcript	XM_022425385.1	protein_coding	9	c.-139-44154G>A
11	29798656	C	T	PASS	intron_variant	MODIFIER	PTPRD	481538	transcript	XM_022425386.1	protein_coding	9	c.-139-44154G>A
11	29798656	C	T	PASS	intron_variant	MODIFIER	PTPRD	481538	transcript	XM_022425387.1	protein_coding	9	c.-139-44154G>A
11	29798656	C	T	PASS	intron_variant	MODIFIER	PTPRD	481538	transcript	XM_022425388.1	protein_coding	9	c.-139-44154G>A
11	29798656	C	T	PASS	intron_variant	MODIFIER	PTPRD	481538	transcript	XM_022425389.1	protein_coding	9	c.-139-44154G>A
11	29798656	C	T	PASS	intron_variant	MODIFIER	PTPRD	481538	transcript	XM_022425390.1	protein_coding	9	c.-139-44154G>A
11	29798656	C	T	PASS	intron_variant	MODIFIER	PTPRD	481538	transcript	XM_022425391.1	protein_coding	9	c.-139-44154G>A
11	29798656	C	T	PASS	intron_variant	MODIFIER	PTPRD	481538	transcript	XM_022425392.1	protein_coding	9	c.-139-44154G>A
11	29798656	C	T	PASS	intron_variant	MODIFIER	PTPRD	481538	transcript	XM_022425393.1	protein_coding	9	c.-139-44154G>A
11	29798656	C	T	PASS	intron_variant	MODIFIER	PTPRD	481538	transcript	XM_022425394.1	protein_coding	9	c.-139-44154G>A
11	29798656	C	T	PASS	intron_variant	MODIFIER	PTPRD	481538	transcript	XM_022425395.1	protein_coding	9	c.-139-44154G>A
11	29798656	C	T	PASS	intron_variant	MODIFIER	PTPRD	481538	transcript	XM_022425396.1	protein_coding	9	c.-139-44154G>A
11	29798656	C	T	PASS	intron_variant	MODIFIER	PTPRD	481538	transcript	XM_022425397.1	protein_coding	9	c.-139-44154G>A
11	29798656	C	T	PASS	intron_variant	MODIFIER	PTPRD	481538	transcript	XM_022425399.1	protein_coding	9	c.-139-44154G>A
11	29798656	C	T	PASS	intron_variant	MODIFIER	PTPRD	481538	transcript	XM_022425401.1	protein_coding	9	c.-139-44154G>A
11	29798656	C	T	PASS	intron_variant	MODIFIER	PTPRD	481538	transcript	XM_022425402.1	protein_coding	9	c.-139-44154G>A
11	29798656	C	T	PASS	intron_variant	MODIFIER	PTPRD	481538	transcript	XM_022425403.1	protein_coding	9	c.-139-44154G>A
11	29798656	C	T	PASS	intron_variant	MODIFIER	PTPRD	481538	transcript	XM_022425404.1	protein_coding	9	c.-139-44154G>A
11	29798656	C	T	PASS	intron_variant	MODIFIER	PTPRD	481538	transcript	XM_022425381.1	protein_coding	9	c.-139-44154G>A
11	29798656	C	T	PASS	intron_variant	MODIFIER	PTPRD	481538	transcript	XM_022425382.1	protein_coding	9	c.-139-44154G>A
11	29799347	TAAATA	T	PASS	intron_variant	MODIFIER	PTPRD	481538	transcript	XM_022425377.1	protein_coding	9	c.-139-44850_-139-44846delTATTT
11	29799347	TAAATA	T	PASS	intron_variant	MODIFIER	PTPRD	481538	transcript	XM_014117756.2	protein_coding	9	c.-139-44850_-139-44846delTATTT
11	29799347	TAAATA	T	PASS	intron_variant	MODIFIER	PTPRD	481538	transcript	XM_014117757.2	protein_coding	9	c.-139-44850_-139-44846delTATTT
11	29799347	TAAATA	T	PASS	intron_variant	MODIFIER	PTPRD	481538	transcript	XM_022425406.1	protein_coding	9	c.-139-44850_-139-44846delTATTT
11	29799347	TAAATA	T	PASS	intron_variant	MODIFIER	PTPRD	481538	transcript	XM_022425407.1	protein_coding	9	c.-139-44850_-139-44846delTATTT
11	29799347	TAAATA	T	PASS	intron_variant	MODIFIER	PTPRD	481538	transcript	XM_022425408.1	protein_coding	9	c.-139-44850_-139-44846delTATTT
11	29799347	TAAATA	T	PASS	intron_variant	MODIFIER	PTPRD	481538	transcript	XM_022425409.1	protein_coding	9	c.-139-44850_-139-44846delTATTT
11	29799347	TAAATA	T	PASS	intron_variant	MODIFIER	PTPRD	481538	transcript	XM_022425410.1	protein_coding	9	c.-139-44850_-139-44846delTATTT
11	29799347	TAAATA	T	PASS	intron_variant	MODIFIER	PTPRD	481538	transcript	XM_022425411.1	protein_coding	9	c.-139-44850_-139-44846delTATTT
11	29799347	TAAATA	T	PASS	intron_variant	MODIFIER	PTPRD	481538	transcript	XM_022425412.1	protein_coding	9	c.-139-44850_-139-44846delTATTT
11	29799347	TAAATA	T	PASS	intron_variant	MODIFIER	PTPRD	481538	transcript	XM_022425413.1	protein_coding	9	c.-139-44850_-139-44846delTATTT
11	29799347	TAAATA	T	PASS	intron_variant	MODIFIER	PTPRD	481538	transcript	XM_022425398.1	protein_coding	9	c.-139-44850_-139-44846delTATTT
11	29799347	TAAATA	T	PASS	intron_variant	MODIFIER	PTPRD	481538	transcript	XM_022425400.1	protein_coding	9	c.-139-44850_-139-44846delTATTT
11	29799347	TAAATA	T	PASS	intron_variant	MODIFIER	PTPRD	481538	transcript	XM_022425405.1	protein_coding	9	c.-139-44850_-139-44846delTATTT
11	29799347	TAAATA	T	PASS	intron_variant	MODIFIER	PTPRD	481538	transcript	XM_022425414.1	protein_coding	9	c.-139-44850_-139-44846delTATTT
11	29799347	TAAATA	T	PASS	intron_variant	MODIFIER	PTPRD	481538	transcript	XM_005626620.3	protein_coding	9	c.-139-44850_-139-44846delTATTT
11	29799347	TAAATA	T	PASS	intron_variant	MODIFIER	PTPRD	481538	transcript	XM_014117752.2	protein_coding	9	c.-139-44850_-139-44846delTATTT
11	29799347	TAAATA	T	PASS	intron_variant	MODIFIER	PTPRD	481538	transcript	XM_014117753.2	protein_coding	9	c.-139-44850_-139-44846delTATTT
11	29799347	TAAATA	T	PASS	intron_variant	MODIFIER	PTPRD	481538	transcript	XM_022425378.1	protein_coding	8	c.-139-44850_-139-44846delTATTT
11	29799347	TAAATA	T	PASS	intron_variant	MODIFIER	PTPRD	481538	transcript	XM_022425379.1	protein_coding	9	c.-139-44850_-139-44846delTATTT
11	29799347	TAAATA	T	PASS	intron_variant	MODIFIER	PTPRD	481538	transcript	XM_022425380.1	protein_coding	9	c.-139-44850_-139-44846delTATTT
11	29799347	TAAATA	T	PASS	intron_variant	MODIFIER	PTPRD	481538	transcript	XM_022425383.1	protein_coding	9	c.-139-44850_-139-44846delTATTT
11	29799347	TAAATA	T	PASS	intron_variant	MODIFIER	PTPRD	481538	transcript	XM_022425384.1	protein_coding	9	c.-139-44850_-139-44846delTATTT
11	29799347	TAAATA	T	PASS	intron_variant	MODIFIER	PTPRD	481538	transcript	XM_022425385.1	protein_coding	9	c.-139-44850_-139-44846delTATTT
11	29799347	TAAATA	T	PASS	intron_variant	MODIFIER	PTPRD	481538	transcript	XM_022425386.1	protein_coding	9	c.-139-44850_-139-44846delTATTT
11	29799347	TAAATA	T	PASS	intron_variant	MODIFIER	PTPRD	481538	transcript	XM_022425387.1	protein_coding	9	c.-139-44850_-139-44846delTATTT
11	29799347	TAAATA	T	PASS	intron_variant	MODIFIER	PTPRD	481538	transcript	XM_022425388.1	protein_coding	9	c.-139-44850_-139-44846delTATTT
11	29799347	TAAATA	T	PASS	intron_variant	MODIFIER	PTPRD	481538	transcript	XM_022425389.1	protein_coding	9	c.-139-44850_-139-44846delTATTT
11	29799347	TAAATA	T	PASS	intron_variant	MODIFIER	PTPRD	481538	transcript	XM_022425390.1	protein_coding	9	c.-139-44850_-139-44846delTATTT
11	29799347	TAAATA	T	PASS	intron_variant	MODIFIER	PTPRD	481538	transcript	XM_022425391.1	protein_coding	9	c.-139-44850_-139-44846delTATTT
11	29799347	TAAATA	T	PASS	intron_variant	MODIFIER	PTPRD	481538	transcript	XM_022425392.1	protein_coding	9	c.-139-44850_-139-44846delTATTT
11	29799347	TAAATA	T	PASS	intron_variant	MODIFIER	PTPRD	481538	transcript	XM_022425393.1	protein_coding	9	c.-139-44850_-139-44846delTATTT
11	29799347	TAAATA	T	PASS	intron_variant	MODIFIER	PTPRD	481538	transcript	XM_022425394.1	protein_coding	9	c.-139-44850_-139-44846delTATTT
11	29799347	TAAATA	T	PASS	intron_variant	MODIFIER	PTPRD	481538	transcript	XM_022425395.1	protein_coding	9	c.-139-44850_-139-44846delTATTT
11	29799347	TAAATA	T	PASS	intron_variant	MODIFIER	PTPRD	481538	transcript	XM_022425396.1	protein_coding	9	c.-139-44850_-139-44846delTATTT
11	29799347	TAAATA	T	PASS	intron_variant	MODIFIER	PTPRD	481538	transcript	XM_022425397.1	protein_coding	9	c.-139-44850_-139-44846delTATTT
11	29799347	TAAATA	T	PASS	intron_variant	MODIFIER	PTPRD	481538	transcript	XM_022425399.1	protein_coding	9	c.-139-44850_-139-44846delTATTT
11	29799347	TAAATA	T	PASS	intron_variant	MODIFIER	PTPRD	481538	transcript	XM_022425401.1	protein_coding	9	c.-139-44850_-139-44846delTATTT
11	29799347	TAAATA	T	PASS	intron_variant	MODIFIER	PTPRD	481538	transcript	XM_022425402.1	protein_coding	9	c.-139-44850_-139-44846delTATTT
11	29799347	TAAATA	T	PASS	intron_variant	MODIFIER	PTPRD	481538	transcript	XM_022425403.1	protein_coding	9	c.-139-44850_-139-44846delTATTT
11	29799347	TAAATA	T	PASS	intron_variant	MODIFIER	PTPRD	481538	transcript	XM_022425404.1	protein_coding	9	c.-139-44850_-139-44846delTATTT
11	29799347	TAAATA	T	PASS	intron_variant	MODIFIER	PTPRD	481538	transcript	XM_022425381.1	protein_coding	9	c.-139-44850_-139-44846delTATTT
11	29799347	TAAATA	T	PASS	intron_variant	MODIFIER	PTPRD	481538	transcript	XM_022425382.1	protein_coding	9	c.-139-44850_-139-44846delTATTT
11	29799595	G	GCGTT	PASS	intron_variant	MODIFIER	PTPRD	481538	transcript	XM_022425377.1	protein_coding	9	c.-139-45094_-139-45093insAACG
11	29799595	G	GCGTT	PASS	intron_variant	MODIFIER	PTPRD	481538	transcript	XM_014117756.2	protein_coding	9	c.-139-45094_-139-45093insAACG
11	29799595	G	GCGTT	PASS	intron_variant	MODIFIER	PTPRD	481538	transcript	XM_014117757.2	protein_coding	9	c.-139-45094_-139-45093insAACG
11	29799595	G	GCGTT	PASS	intron_variant	MODIFIER	PTPRD	481538	transcript	XM_022425406.1	protein_coding	9	c.-139-45094_-139-45093insAACG
11	29799595	G	GCGTT	PASS	intron_variant	MODIFIER	PTPRD	481538	transcript	XM_022425407.1	protein_coding	9	c.-139-45094_-139-45093insAACG
11	29799595	G	GCGTT	PASS	intron_variant	MODIFIER	PTPRD	481538	transcript	XM_022425408.1	protein_coding	9	c.-139-45094_-139-45093insAACG
11	29799595	G	GCGTT	PASS	intron_variant	MODIFIER	PTPRD	481538	transcript	XM_022425409.1	protein_coding	9	c.-139-45094_-139-45093insAACG
11	29799595	G	GCGTT	PASS	intron_variant	MODIFIER	PTPRD	481538	transcript	XM_022425410.1	protein_coding	9	c.-139-45094_-139-45093insAACG
11	29799595	G	GCGTT	PASS	intron_variant	MODIFIER	PTPRD	481538	transcript	XM_022425411.1	protein_coding	9	c.-139-45094_-139-45093insAACG
11	29799595	G	GCGTT	PASS	intron_variant	MODIFIER	PTPRD	481538	transcript	XM_022425412.1	protein_coding	9	c.-139-45094_-139-45093insAACG
11	29799595	G	GCGTT	PASS	intron_variant	MODIFIER	PTPRD	481538	transcript	XM_022425413.1	protein_coding	9	c.-139-45094_-139-45093insAACG
11	29799595	G	GCGTT	PASS	intron_variant	MODIFIER	PTPRD	481538	transcript	XM_022425398.1	protein_coding	9	c.-139-45094_-139-45093insAACG
11	29799595	G	GCGTT	PASS	intron_variant	MODIFIER	PTPRD	481538	transcript	XM_022425400.1	protein_coding	9	c.-139-45094_-139-45093insAACG
11	29799595	G	GCGTT	PASS	intron_variant	MODIFIER	PTPRD	481538	transcript	XM_022425405.1	protein_coding	9	c.-139-45094_-139-45093insAACG
11	29799595	G	GCGTT	PASS	intron_variant	MODIFIER	PTPRD	481538	transcript	XM_022425414.1	protein_coding	9	c.-139-45094_-139-45093insAACG
11	29799595	G	GCGTT	PASS	intron_variant	MODIFIER	PTPRD	481538	transcript	XM_005626620.3	protein_coding	9	c.-139-45094_-139-45093insAACG
11	29799595	G	GCGTT	PASS	intron_variant	MODIFIER	PTPRD	481538	transcript	XM_014117752.2	protein_coding	9	c.-139-45094_-139-45093insAACG
11	29799595	G	GCGTT	PASS	intron_variant	MODIFIER	PTPRD	481538	transcript	XM_014117753.2	protein_coding	9	c.-139-45094_-139-45093insAACG
11	29799595	G	GCGTT	PASS	intron_variant	MODIFIER	PTPRD	481538	transcript	XM_022425378.1	protein_coding	8	c.-139-45094_-139-45093insAACG
11	29799595	G	GCGTT	PASS	intron_variant	MODIFIER	PTPRD	481538	transcript	XM_022425379.1	protein_coding	9	c.-139-45094_-139-45093insAACG
11	29799595	G	GCGTT	PASS	intron_variant	MODIFIER	PTPRD	481538	transcript	XM_022425380.1	protein_coding	9	c.-139-45094_-139-45093insAACG
11	29799595	G	GCGTT	PASS	intron_variant	MODIFIER	PTPRD	481538	transcript	XM_022425383.1	protein_coding	9	c.-139-45094_-139-45093insAACG
11	29799595	G	GCGTT	PASS	intron_variant	MODIFIER	PTPRD	481538	transcript	XM_022425384.1	protein_coding	9	c.-139-45094_-139-45093insAACG
11	29799595	G	GCGTT	PASS	intron_variant	MODIFIER	PTPRD	481538	transcript	XM_022425385.1	protein_coding	9	c.-139-45094_-139-45093insAACG
11	29799595	G	GCGTT	PASS	intron_variant	MODIFIER	PTPRD	481538	transcript	XM_022425386.1	protein_coding	9	c.-139-45094_-139-45093insAACG
11	29799595	G	GCGTT	PASS	intron_variant	MODIFIER	PTPRD	481538	transcript	XM_022425387.1	protein_coding	9	c.-139-45094_-139-45093insAACG
11	29799595	G	GCGTT	PASS	intron_variant	MODIFIER	PTPRD	481538	transcript	XM_022425388.1	protein_coding	9	c.-139-45094_-139-45093insAACG
11	29799595	G	GCGTT	PASS	intron_variant	MODIFIER	PTPRD	481538	transcript	XM_022425389.1	protein_coding	9	c.-139-45094_-139-45093insAACG
11	29799595	G	GCGTT	PASS	intron_variant	MODIFIER	PTPRD	481538	transcript	XM_022425390.1	protein_coding	9	c.-139-45094_-139-45093insAACG
11	29799595	G	GCGTT	PASS	intron_variant	MODIFIER	PTPRD	481538	transcript	XM_022425391.1	protein_coding	9	c.-139-45094_-139-45093insAACG
11	29799595	G	GCGTT	PASS	intron_variant	MODIFIER	PTPRD	481538	transcript	XM_022425392.1	protein_coding	9	c.-139-45094_-139-45093insAACG
11	29799595	G	GCGTT	PASS	intron_variant	MODIFIER	PTPRD	481538	transcript	XM_022425393.1	protein_coding	9	c.-139-45094_-139-45093insAACG
11	29799595	G	GCGTT	PASS	intron_variant	MODIFIER	PTPRD	481538	transcript	XM_022425394.1	protein_coding	9	c.-139-45094_-139-45093insAACG
11	29799595	G	GCGTT	PASS	intron_variant	MODIFIER	PTPRD	481538	transcript	XM_022425395.1	protein_coding	9	c.-139-45094_-139-45093insAACG
11	29799595	G	GCGTT	PASS	intron_variant	MODIFIER	PTPRD	481538	transcript	XM_022425396.1	protein_coding	9	c.-139-45094_-139-45093insAACG
11	29799595	G	GCGTT	PASS	intron_variant	MODIFIER	PTPRD	481538	transcript	XM_022425397.1	protein_coding	9	c.-139-45094_-139-45093insAACG
11	29799595	G	GCGTT	PASS	intron_variant	MODIFIER	PTPRD	481538	transcript	XM_022425399.1	protein_coding	9	c.-139-45094_-139-45093insAACG
11	29799595	G	GCGTT	PASS	intron_variant	MODIFIER	PTPRD	481538	transcript	XM_022425401.1	protein_coding	9	c.-139-45094_-139-45093insAACG
11	29799595	G	GCGTT	PASS	intron_variant	MODIFIER	PTPRD	481538	transcript	XM_022425402.1	protein_coding	9	c.-139-45094_-139-45093insAACG
11	29799595	G	GCGTT	PASS	intron_variant	MODIFIER	PTPRD	481538	transcript	XM_022425403.1	protein_coding	9	c.-139-45094_-139-45093insAACG
11	29799595	G	GCGTT	PASS	intron_variant	MODIFIER	PTPRD	481538	transcript	XM_022425404.1	protein_coding	9	c.-139-45094_-139-45093insAACG
11	29799595	G	GCGTT	PASS	intron_variant	MODIFIER	PTPRD	481538	transcript	XM_022425381.1	protein_coding	9	c.-139-45094_-139-45093insAACG
11	29799595	G	GCGTT	PASS	intron_variant	MODIFIER	PTPRD	481538	transcript	XM_022425382.1	protein_coding	9	c.-139-45094_-139-45093insAACG
11	29801248	A	AG	PASS	intron_variant	MODIFIER	PTPRD	481538	transcript	XM_022425377.1	protein_coding	9	c.-139-46747_-139-46746insC
11	29801248	A	AG	PASS	intron_variant	MODIFIER	PTPRD	481538	transcript	XM_014117756.2	protein_coding	9	c.-139-46747_-139-46746insC
11	29801248	A	AG	PASS	intron_variant	MODIFIER	PTPRD	481538	transcript	XM_014117757.2	protein_coding	9	c.-139-46747_-139-46746insC
11	29801248	A	AG	PASS	intron_variant	MODIFIER	PTPRD	481538	transcript	XM_022425406.1	protein_coding	9	c.-139-46747_-139-46746insC
11	29801248	A	AG	PASS	intron_variant	MODIFIER	PTPRD	481538	transcript	XM_022425407.1	protein_coding	9	c.-139-46747_-139-46746insC
11	29801248	A	AG	PASS	intron_variant	MODIFIER	PTPRD	481538	transcript	XM_022425408.1	protein_coding	9	c.-139-46747_-139-46746insC
11	29801248	A	AG	PASS	intron_variant	MODIFIER	PTPRD	481538	transcript	XM_022425409.1	protein_coding	9	c.-139-46747_-139-46746insC
11	29801248	A	AG	PASS	intron_variant	MODIFIER	PTPRD	481538	transcript	XM_022425410.1	protein_coding	9	c.-139-46747_-139-46746insC
11	29801248	A	AG	PASS	intron_variant	MODIFIER	PTPRD	481538	transcript	XM_022425411.1	protein_coding	9	c.-139-46747_-139-46746insC
11	29801248	A	AG	PASS	intron_variant	MODIFIER	PTPRD	481538	transcript	XM_022425412.1	protein_coding	9	c.-139-46747_-139-46746insC
11	29801248	A	AG	PASS	intron_variant	MODIFIER	PTPRD	481538	transcript	XM_022425413.1	protein_coding	9	c.-139-46747_-139-46746insC
11	29801248	A	AG	PASS	intron_variant	MODIFIER	PTPRD	481538	transcript	XM_022425398.1	protein_coding	9	c.-139-46747_-139-46746insC
11	29801248	A	AG	PASS	intron_variant	MODIFIER	PTPRD	481538	transcript	XM_022425400.1	protein_coding	9	c.-139-46747_-139-46746insC
11	29801248	A	AG	PASS	intron_variant	MODIFIER	PTPRD	481538	transcript	XM_022425405.1	protein_coding	9	c.-139-46747_-139-46746insC
11	29801248	A	AG	PASS	intron_variant	MODIFIER	PTPRD	481538	transcript	XM_022425414.1	protein_coding	9	c.-139-46747_-139-46746insC
11	29801248	A	AG	PASS	intron_variant	MODIFIER	PTPRD	481538	transcript	XM_005626620.3	protein_coding	9	c.-139-46747_-139-46746insC
11	29801248	A	AG	PASS	intron_variant	MODIFIER	PTPRD	481538	transcript	XM_014117752.2	protein_coding	9	c.-139-46747_-139-46746insC
11	29801248	A	AG	PASS	intron_variant	MODIFIER	PTPRD	481538	transcript	XM_014117753.2	protein_coding	9	c.-139-46747_-139-46746insC
11	29801248	A	AG	PASS	intron_variant	MODIFIER	PTPRD	481538	transcript	XM_022425378.1	protein_coding	8	c.-139-46747_-139-46746insC
11	29801248	A	AG	PASS	intron_variant	MODIFIER	PTPRD	481538	transcript	XM_022425379.1	protein_coding	9	c.-139-46747_-139-46746insC
11	29801248	A	AG	PASS	intron_variant	MODIFIER	PTPRD	481538	transcript	XM_022425380.1	protein_coding	9	c.-139-46747_-139-46746insC
11	29801248	A	AG	PASS	intron_variant	MODIFIER	PTPRD	481538	transcript	XM_022425383.1	protein_coding	9	c.-139-46747_-139-46746insC
11	29801248	A	AG	PASS	intron_variant	MODIFIER	PTPRD	481538	transcript	XM_022425384.1	protein_coding	9	c.-139-46747_-139-46746insC
11	29801248	A	AG	PASS	intron_variant	MODIFIER	PTPRD	481538	transcript	XM_022425385.1	protein_coding	9	c.-139-46747_-139-46746insC
11	29801248	A	AG	PASS	intron_variant	MODIFIER	PTPRD	481538	transcript	XM_022425386.1	protein_coding	9	c.-139-46747_-139-46746insC
11	29801248	A	AG	PASS	intron_variant	MODIFIER	PTPRD	481538	transcript	XM_022425387.1	protein_coding	9	c.-139-46747_-139-46746insC
11	29801248	A	AG	PASS	intron_variant	MODIFIER	PTPRD	481538	transcript	XM_022425388.1	protein_coding	9	c.-139-46747_-139-46746insC
11	29801248	A	AG	PASS	intron_variant	MODIFIER	PTPRD	481538	transcript	XM_022425389.1	protein_coding	9	c.-139-46747_-139-46746insC
11	29801248	A	AG	PASS	intron_variant	MODIFIER	PTPRD	481538	transcript	XM_022425390.1	protein_coding	9	c.-139-46747_-139-46746insC
11	29801248	A	AG	PASS	intron_variant	MODIFIER	PTPRD	481538	transcript	XM_022425391.1	protein_coding	9	c.-139-46747_-139-46746insC
11	29801248	A	AG	PASS	intron_variant	MODIFIER	PTPRD	481538	transcript	XM_022425392.1	protein_coding	9	c.-139-46747_-139-46746insC
11	29801248	A	AG	PASS	intron_variant	MODIFIER	PTPRD	481538	transcript	XM_022425393.1	protein_coding	9	c.-139-46747_-139-46746insC
11	29801248	A	AG	PASS	intron_variant	MODIFIER	PTPRD	481538	transcript	XM_022425394.1	protein_coding	9	c.-139-46747_-139-46746insC
11	29801248	A	AG	PASS	intron_variant	MODIFIER	PTPRD	481538	transcript	XM_022425395.1	protein_coding	9	c.-139-46747_-139-46746insC
11	29801248	A	AG	PASS	intron_variant	MODIFIER	PTPRD	481538	transcript	XM_022425396.1	protein_coding	9	c.-139-46747_-139-46746insC
11	29801248	A	AG	PASS	intron_variant	MODIFIER	PTPRD	481538	transcript	XM_022425397.1	protein_coding	9	c.-139-46747_-139-46746insC
11	29801248	A	AG	PASS	intron_variant	MODIFIER	PTPRD	481538	transcript	XM_022425399.1	protein_coding	9	c.-139-46747_-139-46746insC
11	29801248	A	AG	PASS	intron_variant	MODIFIER	PTPRD	481538	transcript	XM_022425401.1	protein_coding	9	c.-139-46747_-139-46746insC
11	29801248	A	AG	PASS	intron_variant	MODIFIER	PTPRD	481538	transcript	XM_022425402.1	protein_coding	9	c.-139-46747_-139-46746insC
11	29801248	A	AG	PASS	intron_variant	MODIFIER	PTPRD	481538	transcript	XM_022425403.1	protein_coding	9	c.-139-46747_-139-46746insC
11	29801248	A	AG	PASS	intron_variant	MODIFIER	PTPRD	481538	transcript	XM_022425404.1	protein_coding	9	c.-139-46747_-139-46746insC
11	29801248	A	AG	PASS	intron_variant	MODIFIER	PTPRD	481538	transcript	XM_022425381.1	protein_coding	9	c.-139-46747_-139-46746insC
11	29801248	A	AG	PASS	intron_variant	MODIFIER	PTPRD	481538	transcript	XM_022425382.1	protein_coding	9	c.-139-46747_-139-46746insC
11	29802880	A	G	PASS	intron_variant	MODIFIER	PTPRD	481538	transcript	XM_022425377.1	protein_coding	9	c.-139-48378T>C
11	29802880	A	G	PASS	intron_variant	MODIFIER	PTPRD	481538	transcript	XM_014117756.2	protein_coding	9	c.-139-48378T>C
11	29802880	A	G	PASS	intron_variant	MODIFIER	PTPRD	481538	transcript	XM_014117757.2	protein_coding	9	c.-139-48378T>C
11	29802880	A	G	PASS	intron_variant	MODIFIER	PTPRD	481538	transcript	XM_022425406.1	protein_coding	9	c.-139-48378T>C
11	29802880	A	G	PASS	intron_variant	MODIFIER	PTPRD	481538	transcript	XM_022425407.1	protein_coding	9	c.-139-48378T>C
11	29802880	A	G	PASS	intron_variant	MODIFIER	PTPRD	481538	transcript	XM_022425408.1	protein_coding	9	c.-139-48378T>C
11	29802880	A	G	PASS	intron_variant	MODIFIER	PTPRD	481538	transcript	XM_022425409.1	protein_coding	9	c.-139-48378T>C
11	29802880	A	G	PASS	intron_variant	MODIFIER	PTPRD	481538	transcript	XM_022425410.1	protein_coding	9	c.-139-48378T>C
11	29802880	A	G	PASS	intron_variant	MODIFIER	PTPRD	481538	transcript	XM_022425411.1	protein_coding	9	c.-139-48378T>C
11	29802880	A	G	PASS	intron_variant	MODIFIER	PTPRD	481538	transcript	XM_022425412.1	protein_coding	9	c.-139-48378T>C
11	29802880	A	G	PASS	intron_variant	MODIFIER	PTPRD	481538	transcript	XM_022425413.1	protein_coding	9	c.-139-48378T>C
11	29802880	A	G	PASS	intron_variant	MODIFIER	PTPRD	481538	transcript	XM_022425398.1	protein_coding	9	c.-139-48378T>C
11	29802880	A	G	PASS	intron_variant	MODIFIER	PTPRD	481538	transcript	XM_022425400.1	protein_coding	9	c.-139-48378T>C
11	29802880	A	G	PASS	intron_variant	MODIFIER	PTPRD	481538	transcript	XM_022425405.1	protein_coding	9	c.-139-48378T>C
11	29802880	A	G	PASS	intron_variant	MODIFIER	PTPRD	481538	transcript	XM_022425414.1	protein_coding	9	c.-139-48378T>C
11	29802880	A	G	PASS	intron_variant	MODIFIER	PTPRD	481538	transcript	XM_005626620.3	protein_coding	9	c.-139-48378T>C
11	29802880	A	G	PASS	intron_variant	MODIFIER	PTPRD	481538	transcript	XM_014117752.2	protein_coding	9	c.-139-48378T>C
11	29802880	A	G	PASS	intron_variant	MODIFIER	PTPRD	481538	transcript	XM_014117753.2	protein_coding	9	c.-139-48378T>C
11	29802880	A	G	PASS	intron_variant	MODIFIER	PTPRD	481538	transcript	XM_022425378.1	protein_coding	8	c.-139-48378T>C
11	29802880	A	G	PASS	intron_variant	MODIFIER	PTPRD	481538	transcript	XM_022425379.1	protein_coding	9	c.-139-48378T>C
11	29802880	A	G	PASS	intron_variant	MODIFIER	PTPRD	481538	transcript	XM_022425380.1	protein_coding	9	c.-139-48378T>C
11	29802880	A	G	PASS	intron_variant	MODIFIER	PTPRD	481538	transcript	XM_022425383.1	protein_coding	9	c.-139-48378T>C
11	29802880	A	G	PASS	intron_variant	MODIFIER	PTPRD	481538	transcript	XM_022425384.1	protein_coding	9	c.-139-48378T>C
11	29802880	A	G	PASS	intron_variant	MODIFIER	PTPRD	481538	transcript	XM_022425385.1	protein_coding	9	c.-139-48378T>C
11	29802880	A	G	PASS	intron_variant	MODIFIER	PTPRD	481538	transcript	XM_022425386.1	protein_coding	9	c.-139-48378T>C
11	29802880	A	G	PASS	intron_variant	MODIFIER	PTPRD	481538	transcript	XM_022425387.1	protein_coding	9	c.-139-48378T>C
11	29802880	A	G	PASS	intron_variant	MODIFIER	PTPRD	481538	transcript	XM_022425388.1	protein_coding	9	c.-139-48378T>C
11	29802880	A	G	PASS	intron_variant	MODIFIER	PTPRD	481538	transcript	XM_022425389.1	protein_coding	9	c.-139-48378T>C
11	29802880	A	G	PASS	intron_variant	MODIFIER	PTPRD	481538	transcript	XM_022425390.1	protein_coding	9	c.-139-48378T>C
11	29802880	A	G	PASS	intron_variant	MODIFIER	PTPRD	481538	transcript	XM_022425391.1	protein_coding	9	c.-139-48378T>C
11	29802880	A	G	PASS	intron_variant	MODIFIER	PTPRD	481538	transcript	XM_022425392.1	protein_coding	9	c.-139-48378T>C
11	29802880	A	G	PASS	intron_variant	MODIFIER	PTPRD	481538	transcript	XM_022425393.1	protein_coding	9	c.-139-48378T>C
11	29802880	A	G	PASS	intron_variant	MODIFIER	PTPRD	481538	transcript	XM_022425394.1	protein_coding	9	c.-139-48378T>C
11	29802880	A	G	PASS	intron_variant	MODIFIER	PTPRD	481538	transcript	XM_022425395.1	protein_coding	9	c.-139-48378T>C
11	29802880	A	G	PASS	intron_variant	MODIFIER	PTPRD	481538	transcript	XM_022425396.1	protein_coding	9	c.-139-48378T>C
11	29802880	A	G	PASS	intron_variant	MODIFIER	PTPRD	481538	transcript	XM_022425397.1	protein_coding	9	c.-139-48378T>C
11	29802880	A	G	PASS	intron_variant	MODIFIER	PTPRD	481538	transcript	XM_022425399.1	protein_coding	9	c.-139-48378T>C
11	29802880	A	G	PASS	intron_variant	MODIFIER	PTPRD	481538	transcript	XM_022425401.1	protein_coding	9	c.-139-48378T>C
11	29802880	A	G	PASS	intron_variant	MODIFIER	PTPRD	481538	transcript	XM_022425402.1	protein_coding	9	c.-139-48378T>C
11	29802880	A	G	PASS	intron_variant	MODIFIER	PTPRD	481538	transcript	XM_022425403.1	protein_coding	9	c.-139-48378T>C
11	29802880	A	G	PASS	intron_variant	MODIFIER	PTPRD	481538	transcript	XM_022425404.1	protein_coding	9	c.-139-48378T>C
11	29802880	A	G	PASS	intron_variant	MODIFIER	PTPRD	481538	transcript	XM_022425381.1	protein_coding	9	c.-139-48378T>C
11	29802880	A	G	PASS	intron_variant	MODIFIER	PTPRD	481538	transcript	XM_022425382.1	protein_coding	9	c.-139-48378T>C
11	29814542	C	T	GATKstd	intron_variant	MODIFIER	PTPRD	481538	transcript	XM_022425377.1	protein_coding	9	c.-139-60040G>A
11	29814542	C	T	GATKstd	intron_variant	MODIFIER	PTPRD	481538	transcript	XM_014117756.2	protein_coding	9	c.-139-60040G>A
11	29814542	C	T	GATKstd	intron_variant	MODIFIER	PTPRD	481538	transcript	XM_014117757.2	protein_coding	9	c.-139-60040G>A
11	29814542	C	T	GATKstd	intron_variant	MODIFIER	PTPRD	481538	transcript	XM_022425406.1	protein_coding	9	c.-139-60040G>A
11	29814542	C	T	GATKstd	intron_variant	MODIFIER	PTPRD	481538	transcript	XM_022425407.1	protein_coding	9	c.-139-60040G>A
11	29814542	C	T	GATKstd	intron_variant	MODIFIER	PTPRD	481538	transcript	XM_022425408.1	protein_coding	9	c.-139-60040G>A
11	29814542	C	T	GATKstd	intron_variant	MODIFIER	PTPRD	481538	transcript	XM_022425409.1	protein_coding	9	c.-139-60040G>A
11	29814542	C	T	GATKstd	intron_variant	MODIFIER	PTPRD	481538	transcript	XM_022425410.1	protein_coding	9	c.-139-60040G>A
11	29814542	C	T	GATKstd	intron_variant	MODIFIER	PTPRD	481538	transcript	XM_022425411.1	protein_coding	9	c.-139-60040G>A
11	29814542	C	T	GATKstd	intron_variant	MODIFIER	PTPRD	481538	transcript	XM_022425412.1	protein_coding	9	c.-139-60040G>A
11	29814542	C	T	GATKstd	intron_variant	MODIFIER	PTPRD	481538	transcript	XM_022425413.1	protein_coding	9	c.-139-60040G>A
11	29814542	C	T	GATKstd	intron_variant	MODIFIER	PTPRD	481538	transcript	XM_022425398.1	protein_coding	9	c.-139-60040G>A
11	29814542	C	T	GATKstd	intron_variant	MODIFIER	PTPRD	481538	transcript	XM_022425400.1	protein_coding	9	c.-139-60040G>A
11	29814542	C	T	GATKstd	intron_variant	MODIFIER	PTPRD	481538	transcript	XM_022425405.1	protein_coding	9	c.-139-60040G>A
11	29814542	C	T	GATKstd	intron_variant	MODIFIER	PTPRD	481538	transcript	XM_022425414.1	protein_coding	9	c.-139-60040G>A
11	29814542	C	T	GATKstd	intron_variant	MODIFIER	PTPRD	481538	transcript	XM_005626620.3	protein_coding	9	c.-139-60040G>A
11	29814542	C	T	GATKstd	intron_variant	MODIFIER	PTPRD	481538	transcript	XM_014117752.2	protein_coding	9	c.-139-60040G>A
11	29814542	C	T	GATKstd	intron_variant	MODIFIER	PTPRD	481538	transcript	XM_014117753.2	protein_coding	9	c.-139-60040G>A
11	29814542	C	T	GATKstd	intron_variant	MODIFIER	PTPRD	481538	transcript	XM_022425378.1	protein_coding	8	c.-139-60040G>A
11	29814542	C	T	GATKstd	intron_variant	MODIFIER	PTPRD	481538	transcript	XM_022425379.1	protein_coding	9	c.-139-60040G>A
11	29814542	C	T	GATKstd	intron_variant	MODIFIER	PTPRD	481538	transcript	XM_022425380.1	protein_coding	9	c.-139-60040G>A
11	29814542	C	T	GATKstd	intron_variant	MODIFIER	PTPRD	481538	transcript	XM_022425383.1	protein_coding	9	c.-139-60040G>A
11	29814542	C	T	GATKstd	intron_variant	MODIFIER	PTPRD	481538	transcript	XM_022425384.1	protein_coding	9	c.-139-60040G>A
11	29814542	C	T	GATKstd	intron_variant	MODIFIER	PTPRD	481538	transcript	XM_022425385.1	protein_coding	9	c.-139-60040G>A
11	29814542	C	T	GATKstd	intron_variant	MODIFIER	PTPRD	481538	transcript	XM_022425386.1	protein_coding	9	c.-139-60040G>A
11	29814542	C	T	GATKstd	intron_variant	MODIFIER	PTPRD	481538	transcript	XM_022425387.1	protein_coding	9	c.-139-60040G>A
11	29814542	C	T	GATKstd	intron_variant	MODIFIER	PTPRD	481538	transcript	XM_022425388.1	protein_coding	9	c.-139-60040G>A
11	29814542	C	T	GATKstd	intron_variant	MODIFIER	PTPRD	481538	transcript	XM_022425389.1	protein_coding	9	c.-139-60040G>A
11	29814542	C	T	GATKstd	intron_variant	MODIFIER	PTPRD	481538	transcript	XM_022425390.1	protein_coding	9	c.-139-60040G>A
11	29814542	C	T	GATKstd	intron_variant	MODIFIER	PTPRD	481538	transcript	XM_022425391.1	protein_coding	9	c.-139-60040G>A
11	29814542	C	T	GATKstd	intron_variant	MODIFIER	PTPRD	481538	transcript	XM_022425392.1	protein_coding	9	c.-139-60040G>A
11	29814542	C	T	GATKstd	intron_variant	MODIFIER	PTPRD	481538	transcript	XM_022425393.1	protein_coding	9	c.-139-60040G>A
11	29814542	C	T	GATKstd	intron_variant	MODIFIER	PTPRD	481538	transcript	XM_022425394.1	protein_coding	9	c.-139-60040G>A
11	29814542	C	T	GATKstd	intron_variant	MODIFIER	PTPRD	481538	transcript	XM_022425395.1	protein_coding	9	c.-139-60040G>A
11	29814542	C	T	GATKstd	intron_variant	MODIFIER	PTPRD	481538	transcript	XM_022425396.1	protein_coding	9	c.-139-60040G>A
11	29814542	C	T	GATKstd	intron_variant	MODIFIER	PTPRD	481538	transcript	XM_022425397.1	protein_coding	9	c.-139-60040G>A
11	29814542	C	T	GATKstd	intron_variant	MODIFIER	PTPRD	481538	transcript	XM_022425399.1	protein_coding	9	c.-139-60040G>A
11	29814542	C	T	GATKstd	intron_variant	MODIFIER	PTPRD	481538	transcript	XM_022425401.1	protein_coding	9	c.-139-60040G>A
11	29814542	C	T	GATKstd	intron_variant	MODIFIER	PTPRD	481538	transcript	XM_022425402.1	protein_coding	9	c.-139-60040G>A
11	29814542	C	T	GATKstd	intron_variant	MODIFIER	PTPRD	481538	transcript	XM_022425403.1	protein_coding	9	c.-139-60040G>A
11	29814542	C	T	GATKstd	intron_variant	MODIFIER	PTPRD	481538	transcript	XM_022425404.1	protein_coding	9	c.-139-60040G>A
11	29814542	C	T	GATKstd	intron_variant	MODIFIER	PTPRD	481538	transcript	XM_022425381.1	protein_coding	9	c.-139-60040G>A
11	29814542	C	T	GATKstd	intron_variant	MODIFIER	PTPRD	481538	transcript	XM_022425382.1	protein_coding	9	c.-139-60040G>A
11	29830305	C	G	PASS	intron_variant	MODIFIER	PTPRD	481538	transcript	XM_022425377.1	protein_coding	9	c.-139-75803G>C
11	29830305	C	G	PASS	intron_variant	MODIFIER	PTPRD	481538	transcript	XM_014117756.2	protein_coding	9	c.-139-75803G>C
11	29830305	C	G	PASS	intron_variant	MODIFIER	PTPRD	481538	transcript	XM_014117757.2	protein_coding	9	c.-139-75803G>C
11	29830305	C	G	PASS	intron_variant	MODIFIER	PTPRD	481538	transcript	XM_022425406.1	protein_coding	9	c.-139-75803G>C
11	29830305	C	G	PASS	intron_variant	MODIFIER	PTPRD	481538	transcript	XM_022425407.1	protein_coding	9	c.-139-75803G>C
11	29830305	C	G	PASS	intron_variant	MODIFIER	PTPRD	481538	transcript	XM_022425408.1	protein_coding	9	c.-139-75803G>C
11	29830305	C	G	PASS	intron_variant	MODIFIER	PTPRD	481538	transcript	XM_022425409.1	protein_coding	9	c.-139-75803G>C
11	29830305	C	G	PASS	intron_variant	MODIFIER	PTPRD	481538	transcript	XM_022425410.1	protein_coding	9	c.-139-75803G>C
11	29830305	C	G	PASS	intron_variant	MODIFIER	PTPRD	481538	transcript	XM_022425411.1	protein_coding	9	c.-139-75803G>C
11	29830305	C	G	PASS	intron_variant	MODIFIER	PTPRD	481538	transcript	XM_022425412.1	protein_coding	9	c.-139-75803G>C
11	29830305	C	G	PASS	intron_variant	MODIFIER	PTPRD	481538	transcript	XM_022425413.1	protein_coding	9	c.-139-75803G>C
11	29830305	C	G	PASS	intron_variant	MODIFIER	PTPRD	481538	transcript	XM_022425398.1	protein_coding	9	c.-139-75803G>C
11	29830305	C	G	PASS	intron_variant	MODIFIER	PTPRD	481538	transcript	XM_022425400.1	protein_coding	9	c.-139-75803G>C
11	29830305	C	G	PASS	intron_variant	MODIFIER	PTPRD	481538	transcript	XM_022425405.1	protein_coding	9	c.-139-75803G>C
11	29830305	C	G	PASS	intron_variant	MODIFIER	PTPRD	481538	transcript	XM_022425414.1	protein_coding	9	c.-139-75803G>C
11	29830305	C	G	PASS	intron_variant	MODIFIER	PTPRD	481538	transcript	XM_005626620.3	protein_coding	9	c.-139-75803G>C
11	29830305	C	G	PASS	intron_variant	MODIFIER	PTPRD	481538	transcript	XM_014117752.2	protein_coding	9	c.-139-75803G>C
11	29830305	C	G	PASS	intron_variant	MODIFIER	PTPRD	481538	transcript	XM_014117753.2	protein_coding	9	c.-139-75803G>C
11	29830305	C	G	PASS	intron_variant	MODIFIER	PTPRD	481538	transcript	XM_022425378.1	protein_coding	8	c.-139-75803G>C
11	29830305	C	G	PASS	intron_variant	MODIFIER	PTPRD	481538	transcript	XM_022425379.1	protein_coding	9	c.-139-75803G>C
11	29830305	C	G	PASS	intron_variant	MODIFIER	PTPRD	481538	transcript	XM_022425380.1	protein_coding	9	c.-139-75803G>C
11	29830305	C	G	PASS	intron_variant	MODIFIER	PTPRD	481538	transcript	XM_022425383.1	protein_coding	9	c.-139-75803G>C
11	29830305	C	G	PASS	intron_variant	MODIFIER	PTPRD	481538	transcript	XM_022425384.1	protein_coding	9	c.-139-75803G>C
11	29830305	C	G	PASS	intron_variant	MODIFIER	PTPRD	481538	transcript	XM_022425385.1	protein_coding	9	c.-139-75803G>C
11	29830305	C	G	PASS	intron_variant	MODIFIER	PTPRD	481538	transcript	XM_022425386.1	protein_coding	9	c.-139-75803G>C
11	29830305	C	G	PASS	intron_variant	MODIFIER	PTPRD	481538	transcript	XM_022425387.1	protein_coding	9	c.-139-75803G>C
11	29830305	C	G	PASS	intron_variant	MODIFIER	PTPRD	481538	transcript	XM_022425388.1	protein_coding	9	c.-139-75803G>C
11	29830305	C	G	PASS	intron_variant	MODIFIER	PTPRD	481538	transcript	XM_022425389.1	protein_coding	9	c.-139-75803G>C
11	29830305	C	G	PASS	intron_variant	MODIFIER	PTPRD	481538	transcript	XM_022425390.1	protein_coding	9	c.-139-75803G>C
11	29830305	C	G	PASS	intron_variant	MODIFIER	PTPRD	481538	transcript	XM_022425391.1	protein_coding	9	c.-139-75803G>C
11	29830305	C	G	PASS	intron_variant	MODIFIER	PTPRD	481538	transcript	XM_022425392.1	protein_coding	9	c.-139-75803G>C
11	29830305	C	G	PASS	intron_variant	MODIFIER	PTPRD	481538	transcript	XM_022425393.1	protein_coding	9	c.-139-75803G>C
11	29830305	C	G	PASS	intron_variant	MODIFIER	PTPRD	481538	transcript	XM_022425394.1	protein_coding	9	c.-139-75803G>C
11	29830305	C	G	PASS	intron_variant	MODIFIER	PTPRD	481538	transcript	XM_022425395.1	protein_coding	9	c.-139-75803G>C
11	29830305	C	G	PASS	intron_variant	MODIFIER	PTPRD	481538	transcript	XM_022425396.1	protein_coding	9	c.-139-75803G>C
11	29830305	C	G	PASS	intron_variant	MODIFIER	PTPRD	481538	transcript	XM_022425397.1	protein_coding	9	c.-139-75803G>C
11	29830305	C	G	PASS	intron_variant	MODIFIER	PTPRD	481538	transcript	XM_022425399.1	protein_coding	9	c.-139-75803G>C
11	29830305	C	G	PASS	intron_variant	MODIFIER	PTPRD	481538	transcript	XM_022425401.1	protein_coding	9	c.-139-75803G>C
11	29830305	C	G	PASS	intron_variant	MODIFIER	PTPRD	481538	transcript	XM_022425402.1	protein_coding	9	c.-139-75803G>C
11	29830305	C	G	PASS	intron_variant	MODIFIER	PTPRD	481538	transcript	XM_022425403.1	protein_coding	9	c.-139-75803G>C
11	29830305	C	G	PASS	intron_variant	MODIFIER	PTPRD	481538	transcript	XM_022425404.1	protein_coding	9	c.-139-75803G>C
11	29830305	C	G	PASS	intron_variant	MODIFIER	PTPRD	481538	transcript	XM_022425381.1	protein_coding	9	c.-139-75803G>C
11	29830305	C	G	PASS	intron_variant	MODIFIER	PTPRD	481538	transcript	XM_022425382.1	protein_coding	9	c.-139-75803G>C
11	29842136	T	C	PASS	intron_variant	MODIFIER	PTPRD	481538	transcript	XM_022425377.1	protein_coding	9	c.-140+64515A>G
11	29842136	T	C	PASS	intron_variant	MODIFIER	PTPRD	481538	transcript	XM_014117756.2	protein_coding	9	c.-140+64515A>G
11	29842136	T	C	PASS	intron_variant	MODIFIER	PTPRD	481538	transcript	XM_014117757.2	protein_coding	9	c.-140+64515A>G
11	29842136	T	C	PASS	intron_variant	MODIFIER	PTPRD	481538	transcript	XM_022425406.1	protein_coding	9	c.-140+64515A>G
11	29842136	T	C	PASS	intron_variant	MODIFIER	PTPRD	481538	transcript	XM_022425407.1	protein_coding	9	c.-140+64515A>G
11	29842136	T	C	PASS	intron_variant	MODIFIER	PTPRD	481538	transcript	XM_022425408.1	protein_coding	9	c.-140+64515A>G
11	29842136	T	C	PASS	intron_variant	MODIFIER	PTPRD	481538	transcript	XM_022425409.1	protein_coding	9	c.-140+64515A>G
11	29842136	T	C	PASS	intron_variant	MODIFIER	PTPRD	481538	transcript	XM_022425410.1	protein_coding	9	c.-140+64515A>G
11	29842136	T	C	PASS	intron_variant	MODIFIER	PTPRD	481538	transcript	XM_022425411.1	protein_coding	9	c.-140+64515A>G
11	29842136	T	C	PASS	intron_variant	MODIFIER	PTPRD	481538	transcript	XM_022425412.1	protein_coding	9	c.-140+64515A>G
11	29842136	T	C	PASS	intron_variant	MODIFIER	PTPRD	481538	transcript	XM_022425413.1	protein_coding	9	c.-140+64515A>G
11	29842136	T	C	PASS	intron_variant	MODIFIER	PTPRD	481538	transcript	XM_022425398.1	protein_coding	9	c.-140+64515A>G
11	29842136	T	C	PASS	intron_variant	MODIFIER	PTPRD	481538	transcript	XM_022425400.1	protein_coding	9	c.-140+64515A>G
11	29842136	T	C	PASS	intron_variant	MODIFIER	PTPRD	481538	transcript	XM_022425405.1	protein_coding	9	c.-140+64515A>G
11	29842136	T	C	PASS	intron_variant	MODIFIER	PTPRD	481538	transcript	XM_022425414.1	protein_coding	9	c.-140+64515A>G
11	29842136	T	C	PASS	intron_variant	MODIFIER	PTPRD	481538	transcript	XM_005626620.3	protein_coding	9	c.-140+64515A>G
11	29842136	T	C	PASS	intron_variant	MODIFIER	PTPRD	481538	transcript	XM_014117752.2	protein_coding	9	c.-140+64515A>G
11	29842136	T	C	PASS	intron_variant	MODIFIER	PTPRD	481538	transcript	XM_014117753.2	protein_coding	9	c.-140+64515A>G
11	29842136	T	C	PASS	intron_variant	MODIFIER	PTPRD	481538	transcript	XM_022425378.1	protein_coding	8	c.-140+64515A>G
11	29842136	T	C	PASS	intron_variant	MODIFIER	PTPRD	481538	transcript	XM_022425379.1	protein_coding	9	c.-140+64515A>G
11	29842136	T	C	PASS	intron_variant	MODIFIER	PTPRD	481538	transcript	XM_022425380.1	protein_coding	9	c.-140+64515A>G
11	29842136	T	C	PASS	intron_variant	MODIFIER	PTPRD	481538	transcript	XM_022425383.1	protein_coding	9	c.-140+64515A>G
11	29842136	T	C	PASS	intron_variant	MODIFIER	PTPRD	481538	transcript	XM_022425384.1	protein_coding	9	c.-140+64515A>G
11	29842136	T	C	PASS	intron_variant	MODIFIER	PTPRD	481538	transcript	XM_022425385.1	protein_coding	9	c.-140+64515A>G
11	29842136	T	C	PASS	intron_variant	MODIFIER	PTPRD	481538	transcript	XM_022425386.1	protein_coding	9	c.-140+64515A>G
11	29842136	T	C	PASS	intron_variant	MODIFIER	PTPRD	481538	transcript	XM_022425387.1	protein_coding	9	c.-140+64515A>G
11	29842136	T	C	PASS	intron_variant	MODIFIER	PTPRD	481538	transcript	XM_022425388.1	protein_coding	9	c.-140+64515A>G
11	29842136	T	C	PASS	intron_variant	MODIFIER	PTPRD	481538	transcript	XM_022425389.1	protein_coding	9	c.-140+64515A>G
11	29842136	T	C	PASS	intron_variant	MODIFIER	PTPRD	481538	transcript	XM_022425390.1	protein_coding	9	c.-140+64515A>G
11	29842136	T	C	PASS	intron_variant	MODIFIER	PTPRD	481538	transcript	XM_022425391.1	protein_coding	9	c.-140+64515A>G
11	29842136	T	C	PASS	intron_variant	MODIFIER	PTPRD	481538	transcript	XM_022425392.1	protein_coding	9	c.-140+64515A>G
11	29842136	T	C	PASS	intron_variant	MODIFIER	PTPRD	481538	transcript	XM_022425393.1	protein_coding	9	c.-140+64515A>G
11	29842136	T	C	PASS	intron_variant	MODIFIER	PTPRD	481538	transcript	XM_022425394.1	protein_coding	9	c.-140+64515A>G
11	29842136	T	C	PASS	intron_variant	MODIFIER	PTPRD	481538	transcript	XM_022425395.1	protein_coding	9	c.-140+64515A>G
11	29842136	T	C	PASS	intron_variant	MODIFIER	PTPRD	481538	transcript	XM_022425396.1	protein_coding	9	c.-140+64515A>G
11	29842136	T	C	PASS	intron_variant	MODIFIER	PTPRD	481538	transcript	XM_022425397.1	protein_coding	9	c.-140+64515A>G
11	29842136	T	C	PASS	intron_variant	MODIFIER	PTPRD	481538	transcript	XM_022425399.1	protein_coding	9	c.-140+64515A>G
11	29842136	T	C	PASS	intron_variant	MODIFIER	PTPRD	481538	transcript	XM_022425401.1	protein_coding	9	c.-140+64515A>G
11	29842136	T	C	PASS	intron_variant	MODIFIER	PTPRD	481538	transcript	XM_022425402.1	protein_coding	9	c.-140+64515A>G
11	29842136	T	C	PASS	intron_variant	MODIFIER	PTPRD	481538	transcript	XM_022425403.1	protein_coding	9	c.-140+64515A>G
11	29842136	T	C	PASS	intron_variant	MODIFIER	PTPRD	481538	transcript	XM_022425404.1	protein_coding	9	c.-140+64515A>G
11	29842136	T	C	PASS	intron_variant	MODIFIER	PTPRD	481538	transcript	XM_022425381.1	protein_coding	9	c.-140+64515A>G
11	29842136	T	C	PASS	intron_variant	MODIFIER	PTPRD	481538	transcript	XM_022425382.1	protein_coding	9	c.-140+64515A>G
11	29842311	G	A	PASS	intron_variant	MODIFIER	PTPRD	481538	transcript	XM_022425377.1	protein_coding	9	c.-140+64340C>T
11	29842311	G	A	PASS	intron_variant	MODIFIER	PTPRD	481538	transcript	XM_014117756.2	protein_coding	9	c.-140+64340C>T
11	29842311	G	A	PASS	intron_variant	MODIFIER	PTPRD	481538	transcript	XM_014117757.2	protein_coding	9	c.-140+64340C>T
11	29842311	G	A	PASS	intron_variant	MODIFIER	PTPRD	481538	transcript	XM_022425406.1	protein_coding	9	c.-140+64340C>T
11	29842311	G	A	PASS	intron_variant	MODIFIER	PTPRD	481538	transcript	XM_022425407.1	protein_coding	9	c.-140+64340C>T
11	29842311	G	A	PASS	intron_variant	MODIFIER	PTPRD	481538	transcript	XM_022425408.1	protein_coding	9	c.-140+64340C>T
11	29842311	G	A	PASS	intron_variant	MODIFIER	PTPRD	481538	transcript	XM_022425409.1	protein_coding	9	c.-140+64340C>T
11	29842311	G	A	PASS	intron_variant	MODIFIER	PTPRD	481538	transcript	XM_022425410.1	protein_coding	9	c.-140+64340C>T
11	29842311	G	A	PASS	intron_variant	MODIFIER	PTPRD	481538	transcript	XM_022425411.1	protein_coding	9	c.-140+64340C>T
11	29842311	G	A	PASS	intron_variant	MODIFIER	PTPRD	481538	transcript	XM_022425412.1	protein_coding	9	c.-140+64340C>T
11	29842311	G	A	PASS	intron_variant	MODIFIER	PTPRD	481538	transcript	XM_022425413.1	protein_coding	9	c.-140+64340C>T
11	29842311	G	A	PASS	intron_variant	MODIFIER	PTPRD	481538	transcript	XM_022425398.1	protein_coding	9	c.-140+64340C>T
11	29842311	G	A	PASS	intron_variant	MODIFIER	PTPRD	481538	transcript	XM_022425400.1	protein_coding	9	c.-140+64340C>T
11	29842311	G	A	PASS	intron_variant	MODIFIER	PTPRD	481538	transcript	XM_022425405.1	protein_coding	9	c.-140+64340C>T
11	29842311	G	A	PASS	intron_variant	MODIFIER	PTPRD	481538	transcript	XM_022425414.1	protein_coding	9	c.-140+64340C>T
11	29842311	G	A	PASS	intron_variant	MODIFIER	PTPRD	481538	transcript	XM_005626620.3	protein_coding	9	c.-140+64340C>T
11	29842311	G	A	PASS	intron_variant	MODIFIER	PTPRD	481538	transcript	XM_014117752.2	protein_coding	9	c.-140+64340C>T
11	29842311	G	A	PASS	intron_variant	MODIFIER	PTPRD	481538	transcript	XM_014117753.2	protein_coding	9	c.-140+64340C>T
11	29842311	G	A	PASS	intron_variant	MODIFIER	PTPRD	481538	transcript	XM_022425378.1	protein_coding	8	c.-140+64340C>T
11	29842311	G	A	PASS	intron_variant	MODIFIER	PTPRD	481538	transcript	XM_022425379.1	protein_coding	9	c.-140+64340C>T
11	29842311	G	A	PASS	intron_variant	MODIFIER	PTPRD	481538	transcript	XM_022425380.1	protein_coding	9	c.-140+64340C>T
11	29842311	G	A	PASS	intron_variant	MODIFIER	PTPRD	481538	transcript	XM_022425383.1	protein_coding	9	c.-140+64340C>T
11	29842311	G	A	PASS	intron_variant	MODIFIER	PTPRD	481538	transcript	XM_022425384.1	protein_coding	9	c.-140+64340C>T
11	29842311	G	A	PASS	intron_variant	MODIFIER	PTPRD	481538	transcript	XM_022425385.1	protein_coding	9	c.-140+64340C>T
11	29842311	G	A	PASS	intron_variant	MODIFIER	PTPRD	481538	transcript	XM_022425386.1	protein_coding	9	c.-140+64340C>T
11	29842311	G	A	PASS	intron_variant	MODIFIER	PTPRD	481538	transcript	XM_022425387.1	protein_coding	9	c.-140+64340C>T
11	29842311	G	A	PASS	intron_variant	MODIFIER	PTPRD	481538	transcript	XM_022425388.1	protein_coding	9	c.-140+64340C>T
11	29842311	G	A	PASS	intron_variant	MODIFIER	PTPRD	481538	transcript	XM_022425389.1	protein_coding	9	c.-140+64340C>T
11	29842311	G	A	PASS	intron_variant	MODIFIER	PTPRD	481538	transcript	XM_022425390.1	protein_coding	9	c.-140+64340C>T
11	29842311	G	A	PASS	intron_variant	MODIFIER	PTPRD	481538	transcript	XM_022425391.1	protein_coding	9	c.-140+64340C>T
11	29842311	G	A	PASS	intron_variant	MODIFIER	PTPRD	481538	transcript	XM_022425392.1	protein_coding	9	c.-140+64340C>T
11	29842311	G	A	PASS	intron_variant	MODIFIER	PTPRD	481538	transcript	XM_022425393.1	protein_coding	9	c.-140+64340C>T
11	29842311	G	A	PASS	intron_variant	MODIFIER	PTPRD	481538	transcript	XM_022425394.1	protein_coding	9	c.-140+64340C>T
11	29842311	G	A	PASS	intron_variant	MODIFIER	PTPRD	481538	transcript	XM_022425395.1	protein_coding	9	c.-140+64340C>T
11	29842311	G	A	PASS	intron_variant	MODIFIER	PTPRD	481538	transcript	XM_022425396.1	protein_coding	9	c.-140+64340C>T
11	29842311	G	A	PASS	intron_variant	MODIFIER	PTPRD	481538	transcript	XM_022425397.1	protein_coding	9	c.-140+64340C>T
11	29842311	G	A	PASS	intron_variant	MODIFIER	PTPRD	481538	transcript	XM_022425399.1	protein_coding	9	c.-140+64340C>T
11	29842311	G	A	PASS	intron_variant	MODIFIER	PTPRD	481538	transcript	XM_022425401.1	protein_coding	9	c.-140+64340C>T
11	29842311	G	A	PASS	intron_variant	MODIFIER	PTPRD	481538	transcript	XM_022425402.1	protein_coding	9	c.-140+64340C>T
11	29842311	G	A	PASS	intron_variant	MODIFIER	PTPRD	481538	transcript	XM_022425403.1	protein_coding	9	c.-140+64340C>T
11	29842311	G	A	PASS	intron_variant	MODIFIER	PTPRD	481538	transcript	XM_022425404.1	protein_coding	9	c.-140+64340C>T
11	29842311	G	A	PASS	intron_variant	MODIFIER	PTPRD	481538	transcript	XM_022425381.1	protein_coding	9	c.-140+64340C>T
11	29842311	G	A	PASS	intron_variant	MODIFIER	PTPRD	481538	transcript	XM_022425382.1	protein_coding	9	c.-140+64340C>T
11	29845082	T	C	PASS	intron_variant	MODIFIER	PTPRD	481538	transcript	XM_022425377.1	protein_coding	9	c.-140+61569A>G
11	29845082	T	C	PASS	intron_variant	MODIFIER	PTPRD	481538	transcript	XM_014117756.2	protein_coding	9	c.-140+61569A>G
11	29845082	T	C	PASS	intron_variant	MODIFIER	PTPRD	481538	transcript	XM_014117757.2	protein_coding	9	c.-140+61569A>G
11	29845082	T	C	PASS	intron_variant	MODIFIER	PTPRD	481538	transcript	XM_022425406.1	protein_coding	9	c.-140+61569A>G
11	29845082	T	C	PASS	intron_variant	MODIFIER	PTPRD	481538	transcript	XM_022425407.1	protein_coding	9	c.-140+61569A>G
11	29845082	T	C	PASS	intron_variant	MODIFIER	PTPRD	481538	transcript	XM_022425408.1	protein_coding	9	c.-140+61569A>G
11	29845082	T	C	PASS	intron_variant	MODIFIER	PTPRD	481538	transcript	XM_022425409.1	protein_coding	9	c.-140+61569A>G
11	29845082	T	C	PASS	intron_variant	MODIFIER	PTPRD	481538	transcript	XM_022425410.1	protein_coding	9	c.-140+61569A>G
11	29845082	T	C	PASS	intron_variant	MODIFIER	PTPRD	481538	transcript	XM_022425411.1	protein_coding	9	c.-140+61569A>G
11	29845082	T	C	PASS	intron_variant	MODIFIER	PTPRD	481538	transcript	XM_022425412.1	protein_coding	9	c.-140+61569A>G
11	29845082	T	C	PASS	intron_variant	MODIFIER	PTPRD	481538	transcript	XM_022425413.1	protein_coding	9	c.-140+61569A>G
11	29845082	T	C	PASS	intron_variant	MODIFIER	PTPRD	481538	transcript	XM_022425398.1	protein_coding	9	c.-140+61569A>G
11	29845082	T	C	PASS	intron_variant	MODIFIER	PTPRD	481538	transcript	XM_022425400.1	protein_coding	9	c.-140+61569A>G
11	29845082	T	C	PASS	intron_variant	MODIFIER	PTPRD	481538	transcript	XM_022425405.1	protein_coding	9	c.-140+61569A>G
11	29845082	T	C	PASS	intron_variant	MODIFIER	PTPRD	481538	transcript	XM_022425414.1	protein_coding	9	c.-140+61569A>G
11	29845082	T	C	PASS	intron_variant	MODIFIER	PTPRD	481538	transcript	XM_005626620.3	protein_coding	9	c.-140+61569A>G
11	29845082	T	C	PASS	intron_variant	MODIFIER	PTPRD	481538	transcript	XM_014117752.2	protein_coding	9	c.-140+61569A>G
11	29845082	T	C	PASS	intron_variant	MODIFIER	PTPRD	481538	transcript	XM_014117753.2	protein_coding	9	c.-140+61569A>G
11	29845082	T	C	PASS	intron_variant	MODIFIER	PTPRD	481538	transcript	XM_022425378.1	protein_coding	8	c.-140+61569A>G
11	29845082	T	C	PASS	intron_variant	MODIFIER	PTPRD	481538	transcript	XM_022425379.1	protein_coding	9	c.-140+61569A>G
11	29845082	T	C	PASS	intron_variant	MODIFIER	PTPRD	481538	transcript	XM_022425380.1	protein_coding	9	c.-140+61569A>G
11	29845082	T	C	PASS	intron_variant	MODIFIER	PTPRD	481538	transcript	XM_022425383.1	protein_coding	9	c.-140+61569A>G
11	29845082	T	C	PASS	intron_variant	MODIFIER	PTPRD	481538	transcript	XM_022425384.1	protein_coding	9	c.-140+61569A>G
11	29845082	T	C	PASS	intron_variant	MODIFIER	PTPRD	481538	transcript	XM_022425385.1	protein_coding	9	c.-140+61569A>G
11	29845082	T	C	PASS	intron_variant	MODIFIER	PTPRD	481538	transcript	XM_022425386.1	protein_coding	9	c.-140+61569A>G
11	29845082	T	C	PASS	intron_variant	MODIFIER	PTPRD	481538	transcript	XM_022425387.1	protein_coding	9	c.-140+61569A>G
11	29845082	T	C	PASS	intron_variant	MODIFIER	PTPRD	481538	transcript	XM_022425388.1	protein_coding	9	c.-140+61569A>G
11	29845082	T	C	PASS	intron_variant	MODIFIER	PTPRD	481538	transcript	XM_022425389.1	protein_coding	9	c.-140+61569A>G
11	29845082	T	C	PASS	intron_variant	MODIFIER	PTPRD	481538	transcript	XM_022425390.1	protein_coding	9	c.-140+61569A>G
11	29845082	T	C	PASS	intron_variant	MODIFIER	PTPRD	481538	transcript	XM_022425391.1	protein_coding	9	c.-140+61569A>G
11	29845082	T	C	PASS	intron_variant	MODIFIER	PTPRD	481538	transcript	XM_022425392.1	protein_coding	9	c.-140+61569A>G
11	29845082	T	C	PASS	intron_variant	MODIFIER	PTPRD	481538	transcript	XM_022425393.1	protein_coding	9	c.-140+61569A>G
11	29845082	T	C	PASS	intron_variant	MODIFIER	PTPRD	481538	transcript	XM_022425394.1	protein_coding	9	c.-140+61569A>G
11	29845082	T	C	PASS	intron_variant	MODIFIER	PTPRD	481538	transcript	XM_022425395.1	protein_coding	9	c.-140+61569A>G
11	29845082	T	C	PASS	intron_variant	MODIFIER	PTPRD	481538	transcript	XM_022425396.1	protein_coding	9	c.-140+61569A>G
11	29845082	T	C	PASS	intron_variant	MODIFIER	PTPRD	481538	transcript	XM_022425397.1	protein_coding	9	c.-140+61569A>G
11	29845082	T	C	PASS	intron_variant	MODIFIER	PTPRD	481538	transcript	XM_022425399.1	protein_coding	9	c.-140+61569A>G
11	29845082	T	C	PASS	intron_variant	MODIFIER	PTPRD	481538	transcript	XM_022425401.1	protein_coding	9	c.-140+61569A>G
11	29845082	T	C	PASS	intron_variant	MODIFIER	PTPRD	481538	transcript	XM_022425402.1	protein_coding	9	c.-140+61569A>G
11	29845082	T	C	PASS	intron_variant	MODIFIER	PTPRD	481538	transcript	XM_022425403.1	protein_coding	9	c.-140+61569A>G
11	29845082	T	C	PASS	intron_variant	MODIFIER	PTPRD	481538	transcript	XM_022425404.1	protein_coding	9	c.-140+61569A>G
11	29845082	T	C	PASS	intron_variant	MODIFIER	PTPRD	481538	transcript	XM_022425381.1	protein_coding	9	c.-140+61569A>G
11	29845082	T	C	PASS	intron_variant	MODIFIER	PTPRD	481538	transcript	XM_022425382.1	protein_coding	9	c.-140+61569A>G
11	29846377	G	A	PASS	intron_variant	MODIFIER	PTPRD	481538	transcript	XM_022425377.1	protein_coding	9	c.-140+60274C>T
11	29846377	G	A	PASS	intron_variant	MODIFIER	PTPRD	481538	transcript	XM_014117756.2	protein_coding	9	c.-140+60274C>T
11	29846377	G	A	PASS	intron_variant	MODIFIER	PTPRD	481538	transcript	XM_014117757.2	protein_coding	9	c.-140+60274C>T
11	29846377	G	A	PASS	intron_variant	MODIFIER	PTPRD	481538	transcript	XM_022425406.1	protein_coding	9	c.-140+60274C>T
11	29846377	G	A	PASS	intron_variant	MODIFIER	PTPRD	481538	transcript	XM_022425407.1	protein_coding	9	c.-140+60274C>T
11	29846377	G	A	PASS	intron_variant	MODIFIER	PTPRD	481538	transcript	XM_022425408.1	protein_coding	9	c.-140+60274C>T
11	29846377	G	A	PASS	intron_variant	MODIFIER	PTPRD	481538	transcript	XM_022425409.1	protein_coding	9	c.-140+60274C>T
11	29846377	G	A	PASS	intron_variant	MODIFIER	PTPRD	481538	transcript	XM_022425410.1	protein_coding	9	c.-140+60274C>T
11	29846377	G	A	PASS	intron_variant	MODIFIER	PTPRD	481538	transcript	XM_022425411.1	protein_coding	9	c.-140+60274C>T
11	29846377	G	A	PASS	intron_variant	MODIFIER	PTPRD	481538	transcript	XM_022425412.1	protein_coding	9	c.-140+60274C>T
11	29846377	G	A	PASS	intron_variant	MODIFIER	PTPRD	481538	transcript	XM_022425413.1	protein_coding	9	c.-140+60274C>T
11	29846377	G	A	PASS	intron_variant	MODIFIER	PTPRD	481538	transcript	XM_022425398.1	protein_coding	9	c.-140+60274C>T
11	29846377	G	A	PASS	intron_variant	MODIFIER	PTPRD	481538	transcript	XM_022425400.1	protein_coding	9	c.-140+60274C>T
11	29846377	G	A	PASS	intron_variant	MODIFIER	PTPRD	481538	transcript	XM_022425405.1	protein_coding	9	c.-140+60274C>T
11	29846377	G	A	PASS	intron_variant	MODIFIER	PTPRD	481538	transcript	XM_022425414.1	protein_coding	9	c.-140+60274C>T
11	29846377	G	A	PASS	intron_variant	MODIFIER	PTPRD	481538	transcript	XM_005626620.3	protein_coding	9	c.-140+60274C>T
11	29846377	G	A	PASS	intron_variant	MODIFIER	PTPRD	481538	transcript	XM_014117752.2	protein_coding	9	c.-140+60274C>T
11	29846377	G	A	PASS	intron_variant	MODIFIER	PTPRD	481538	transcript	XM_014117753.2	protein_coding	9	c.-140+60274C>T
11	29846377	G	A	PASS	intron_variant	MODIFIER	PTPRD	481538	transcript	XM_022425378.1	protein_coding	8	c.-140+60274C>T
11	29846377	G	A	PASS	intron_variant	MODIFIER	PTPRD	481538	transcript	XM_022425379.1	protein_coding	9	c.-140+60274C>T
11	29846377	G	A	PASS	intron_variant	MODIFIER	PTPRD	481538	transcript	XM_022425380.1	protein_coding	9	c.-140+60274C>T
11	29846377	G	A	PASS	intron_variant	MODIFIER	PTPRD	481538	transcript	XM_022425383.1	protein_coding	9	c.-140+60274C>T
11	29846377	G	A	PASS	intron_variant	MODIFIER	PTPRD	481538	transcript	XM_022425384.1	protein_coding	9	c.-140+60274C>T
11	29846377	G	A	PASS	intron_variant	MODIFIER	PTPRD	481538	transcript	XM_022425385.1	protein_coding	9	c.-140+60274C>T
11	29846377	G	A	PASS	intron_variant	MODIFIER	PTPRD	481538	transcript	XM_022425386.1	protein_coding	9	c.-140+60274C>T
11	29846377	G	A	PASS	intron_variant	MODIFIER	PTPRD	481538	transcript	XM_022425387.1	protein_coding	9	c.-140+60274C>T
11	29846377	G	A	PASS	intron_variant	MODIFIER	PTPRD	481538	transcript	XM_022425388.1	protein_coding	9	c.-140+60274C>T
11	29846377	G	A	PASS	intron_variant	MODIFIER	PTPRD	481538	transcript	XM_022425389.1	protein_coding	9	c.-140+60274C>T
11	29846377	G	A	PASS	intron_variant	MODIFIER	PTPRD	481538	transcript	XM_022425390.1	protein_coding	9	c.-140+60274C>T
11	29846377	G	A	PASS	intron_variant	MODIFIER	PTPRD	481538	transcript	XM_022425391.1	protein_coding	9	c.-140+60274C>T
11	29846377	G	A	PASS	intron_variant	MODIFIER	PTPRD	481538	transcript	XM_022425392.1	protein_coding	9	c.-140+60274C>T
11	29846377	G	A	PASS	intron_variant	MODIFIER	PTPRD	481538	transcript	XM_022425393.1	protein_coding	9	c.-140+60274C>T
11	29846377	G	A	PASS	intron_variant	MODIFIER	PTPRD	481538	transcript	XM_022425394.1	protein_coding	9	c.-140+60274C>T
11	29846377	G	A	PASS	intron_variant	MODIFIER	PTPRD	481538	transcript	XM_022425395.1	protein_coding	9	c.-140+60274C>T
11	29846377	G	A	PASS	intron_variant	MODIFIER	PTPRD	481538	transcript	XM_022425396.1	protein_coding	9	c.-140+60274C>T
11	29846377	G	A	PASS	intron_variant	MODIFIER	PTPRD	481538	transcript	XM_022425397.1	protein_coding	9	c.-140+60274C>T
11	29846377	G	A	PASS	intron_variant	MODIFIER	PTPRD	481538	transcript	XM_022425399.1	protein_coding	9	c.-140+60274C>T
11	29846377	G	A	PASS	intron_variant	MODIFIER	PTPRD	481538	transcript	XM_022425401.1	protein_coding	9	c.-140+60274C>T
11	29846377	G	A	PASS	intron_variant	MODIFIER	PTPRD	481538	transcript	XM_022425402.1	protein_coding	9	c.-140+60274C>T
11	29846377	G	A	PASS	intron_variant	MODIFIER	PTPRD	481538	transcript	XM_022425403.1	protein_coding	9	c.-140+60274C>T
11	29846377	G	A	PASS	intron_variant	MODIFIER	PTPRD	481538	transcript	XM_022425404.1	protein_coding	9	c.-140+60274C>T
11	29846377	G	A	PASS	intron_variant	MODIFIER	PTPRD	481538	transcript	XM_022425381.1	protein_coding	9	c.-140+60274C>T
11	29846377	G	A	PASS	intron_variant	MODIFIER	PTPRD	481538	transcript	XM_022425382.1	protein_coding	9	c.-140+60274C>T
11	31533946	C	A	PASS	intergenic_region	MODIFIER	LOC106559476-LOC111097934	106559476-111097934	intergenic_region	106559476-111097934		-1	n.31533946C>A
11	32298604	C	T	GATKstd	intergenic_region	MODIFIER	LOC481540-LOC100684799	481540-100684799	intergenic_region	481540-100684799		-1	n.32298604C>T
11	32578433	A	G	GATKstd	intron_variant	MODIFIER	LOC100684799	100684799	transcript	100684799	pseudogene	1	n.22-16446A>G
11	33468544	C	T	PASS	intron_variant	MODIFIER	LOC111098040	111098040	transcript	XR_002631421.1	pseudogene	1	n.101+5282G>A
11	34026358	T	TC	PASS	upstream_gene_variant	MODIFIER	LOC106559528	106559528	transcript	XR_001317353.2	pseudogene	-1	n.-3861_-3860insG
11	34026358	T	TC	PASS	intron_variant	MODIFIER	LOC111098042	111098042	transcript	XR_002631423.1	pseudogene	3	n.420-22_420-21insC
11	34030433	C	A	GATKstd	downstream_gene_variant	MODIFIER	LOC111098042	111098042	transcript	XR_002631423.1	pseudogene	-1	n.*3897C>A
11	34030433	C	A	GATKstd	intergenic_region	MODIFIER	LOC111098042-LOC106559520	111098042-106559520	intergenic_region	111098042-106559520		-1	n.34030433C>A
11	34471943	T	G	PASS	intron_variant	MODIFIER	LOC102153458	102153458	transcript	XR_002631429.1	pseudogene	2	n.345-2200A>C
11	34471943	T	G	PASS	intron_variant	MODIFIER	LOC102153458	102153458	transcript	XR_001317294.2	pseudogene	2	n.331-2200A>C
11	34471943	T	G	PASS	intron_variant	MODIFIER	LOC102153458	102153458	transcript	XR_002631428.1	pseudogene	2	n.153-2200A>C
11	36463559	G	C	PASS	intergenic_region	MODIFIER	LOC111097939-LOC111098057	111097939-111098057	intergenic_region	111097939-111098057		-1	n.36463559G>C
11	36463560	C	T	PASS	intergenic_region	MODIFIER	LOC111097939-LOC111098057	111097939-111098057	intergenic_region	111097939-111098057		-1	n.36463560C>T
11	37040210	GGGAAGT	G	PASS	intergenic_region	MODIFIER	LOC102155954-CNTLN	102155954-481548	intergenic_region	102155954-481548		-1	n.37040211_37040216delGGAAGT
11	37040222	C	CGT	PASS	intergenic_region	MODIFIER	LOC102155954-CNTLN	102155954-481548	intergenic_region	102155954-481548		-1	n.37040222_37040223insGT
11	37054136	ACCTGCTGGCCATCTTTTTTTTTTTGAATTTTTATTTATTTATGATAGTCACGGGGAGAGAGAGAGAGAGAGGCAGAGACATAGGCAGAGGGAGAAGCAGGCTCCATGCACCTGGAGCCCGACGTGGGATTCGACCCCGGGTCTCCAGGATCGCGCCCTGGGCCAAAGGCAGGCGCTAAACCGCTGCGCCACCCCGAGAT	A	PASS	intergenic_region	MODIFIER	LOC102155954-CNTLN	102155954-481548	intergenic_region	102155954-481548		-1	n.37054137_37054335del
11	44764297	G	A	PASS	intron_variant	MODIFIER	LOC111098073	111098073	transcript	XR_002631505.1	pseudogene	2	n.727-8351C>T
11	44764297	G	A	PASS	intron_variant	MODIFIER	LOC111098073	111098073	transcript	XR_002631504.1	pseudogene	2	n.717-8351C>T
11	44764301	G	GA	PASS	intron_variant	MODIFIER	LOC111098073	111098073	transcript	XR_002631505.1	pseudogene	2	n.727-8356_727-8355insT
11	44764301	G	GA	PASS	intron_variant	MODIFIER	LOC111098073	111098073	transcript	XR_002631504.1	pseudogene	2	n.717-8356_717-8355insT
11	49470255	G	C	GATKstd	intergenic_region	MODIFIER	LOC481575-LOC111097949	481575-111097949	intergenic_region	481575-111097949		-1	n.49470255G>C
11	49622086	T	TAAATAAATAAATAAA	PASS	intergenic_region	MODIFIER	LOC111097949-LOC111097950	111097949-111097950	intergenic_region	111097949-111097950		-1	n.49622086_49622087insAAATAAATAAATAAA
11	59377604	C	T	PASS	intergenic_region	MODIFIER	LOC111098112-LOC100685004	111098112-100685004	intergenic_region	111098112-100685004		-1	n.59377604C>T
11	70906445	T	C	PASS	intron_variant	MODIFIER	ASTN2	481693	transcript	XM_005626963.3	protein_coding	1	c.187-1600A>G
11	70906445	T	C	PASS	intron_variant	MODIFIER	ASTN2	481693	transcript	XM_014117957.2	protein_coding	1	c.103-1600A>G
11	70906445	T	C	PASS	intron_variant	MODIFIER	ASTN2	481693	transcript	XM_014117958.2	protein_coding	1	c.103-1600A>G
11	70906445	T	C	PASS	intron_variant	MODIFIER	ASTN2	481693	transcript	XM_005626964.3	protein_coding	1	c.187-1600A>G
11	71573368	G	GTC	PASS	downstream_gene_variant	MODIFIER	LOC102152863	102152863	transcript	XR_002631121.1	pseudogene	-1	n.*3151_*3152insTC
11	71573368	G	GTC	PASS	intergenic_region	MODIFIER	LOC102152863-BRINP1	102152863-481694	intergenic_region	102152863-481694		-1	n.71573368_71573369insTC
11	72500171	T	TCCCAAGGCCCCAAGGCC	PASS	intergenic_region	MODIFIER	LOC102152863-BRINP1	102152863-481694	intergenic_region	102152863-481694		-1	n.72500171_72500172insCCCAAGGCCCCAAGGCC
11	73370336	T	TGGTGATGATGATTAGGGA	PASS	intergenic_region	MODIFIER	LOC111097897-CDK5RAP2	111097897-612705	intergenic_region	111097897-612705		-1	n.73370336_73370337insGGTGATGATGATTAGGGA
11	73531334	G	C	PASS	intergenic_region	MODIFIER	LOC111097897-CDK5RAP2	111097897-612705	intergenic_region	111097897-612705		-1	n.73531334G>C
11	73545770	C	T	GATKstd	downstream_gene_variant	MODIFIER	CDK5RAP2	612705	transcript	XM_014117959.2	protein_coding	-1	c.*2268G>A
11	73545770	C	T	GATKstd	downstream_gene_variant	MODIFIER	CDK5RAP2	612705	transcript	XM_014117961.2	protein_coding	-1	c.*2268G>A
11	73545770	C	T	GATKstd	downstream_gene_variant	MODIFIER	CDK5RAP2	612705	transcript	XM_022425004.1	protein_coding	-1	c.*2268G>A
11	73545770	C	T	GATKstd	downstream_gene_variant	MODIFIER	CDK5RAP2	612705	transcript	XM_014117960.2	protein_coding	-1	c.*2268G>A
11	73545770	C	T	GATKstd	intergenic_region	MODIFIER	LOC111097897-CDK5RAP2	111097897-612705	intergenic_region	111097897-612705		-1	n.73545770C>T
11	73650942	G	GCA	PASS	intron_variant	MODIFIER	CDK5RAP2	612705	transcript	XM_014117959.2	protein_coding	10	c.912+1772_912+1773insTG
11	73650942	G	GCA	PASS	intron_variant	MODIFIER	CDK5RAP2	612705	transcript	XM_014117961.2	protein_coding	9	c.828+1772_828+1773insTG
11	73650942	G	GCA	PASS	intron_variant	MODIFIER	CDK5RAP2	612705	transcript	XM_022425004.1	protein_coding	7	c.486+1772_486+1773insTG
11	73650942	G	GCA	PASS	intron_variant	MODIFIER	CDK5RAP2	612705	transcript	XM_014117960.2	protein_coding	10	c.912+1772_912+1773insTG
11	73924795	C	T	PASS	downstream_gene_variant	MODIFIER	TRAF1	612709	transcript	XM_022425005.1	protein_coding	-1	c.*3212G>A
11	73924795	C	T	PASS	intron_variant	MODIFIER	TRAF1	612709	transcript	XM_014117963.2	protein_coding	6	c.874+387G>A
11	74088252	T	A	PASS	intron_variant	MODIFIER	CNTRL	474817	transcript	XM_005626967.3	protein_coding	1	c.218-448T>A
11	74088252	T	A	PASS	intron_variant	MODIFIER	CNTRL	474817	transcript	XR_293650.3	pseudogene	1	n.264-448T>A
11	74088252	T	A	PASS	intron_variant	MODIFIER	CNTRL	474817	transcript	XM_532047.6	protein_coding	1	c.218-448T>A
11	74254740	G	A	PASS	intron_variant	MODIFIER	GSN	474819	transcript	XM_022425034.1	protein_coding	3	c.499-291G>A
11	74255252	G	A	PASS	intron_variant	MODIFIER	GSN	474819	transcript	XM_022425034.1	protein_coding	4	c.660+60G>A
12	5335022	T	A	PASS	downstream_gene_variant	MODIFIER	BRPF3	481762	transcript	XM_022425977.1	protein_coding	-1	c.*812T>A
12	5335022	T	A	PASS	intron_variant	MODIFIER	BRPF3	481762	transcript	XM_538883.6	protein_coding	9	c.3187+171T>A
12	5335022	T	A	PASS	intron_variant	MODIFIER	BRPF3	481762	transcript	XM_005627267.2	protein_coding	9	c.3187+171T>A
12	5335022	T	A	PASS	intron_variant	MODIFIER	BRPF3	481762	transcript	XR_002631809.1	pseudogene	9	n.3213+171T>A
12	8413918	C	CCCA	PASS	intron_variant	MODIFIER	KIF6	481782	transcript	XM_014118247.2	protein_coding	13	c.1603+12476_1603+12477insTGG
12	20704883	C	T	PASS	intron_variant	MODIFIER	LOC111098161	111098161	transcript	XR_002631704.1	pseudogene	1	n.434-6788C>T
12	31700537	G	GTCGTA	PASS	intron_variant	MODIFIER	ADGRB3	481870	transcript	XM_538991.6	protein_coding	13	c.2107+1620_2107+1621insTCGTA
12	31700537	G	GTCGTA	PASS	intron_variant	MODIFIER	ADGRB3	481870	transcript	XM_861971.5	protein_coding	12	c.2107+1620_2107+1621insTCGTA
12	31700537	G	GTCGTA	PASS	intron_variant	MODIFIER	ADGRB3	481870	transcript	XM_005627521.3	protein_coding	13	c.2107+1620_2107+1621insTCGTA
12	31700537	G	GTCGTA	PASS	intron_variant	MODIFIER	ADGRB3	481870	transcript	XM_014118101.2	protein_coding	13	c.2107+1620_2107+1621insTCGTA
12	36043248	T	A	PASS	upstream_gene_variant	MODIFIER	LOC111098318	111098318	transcript	XR_002632011.1	pseudogene	-1	n.-3815A>T
12	36043248	T	A	PASS	upstream_gene_variant	MODIFIER	LOC111098318	111098318	transcript	XR_002632012.1	pseudogene	-1	n.-3815A>T
12	36043248	T	A	PASS	intron_variant	MODIFIER	LOC111098317	111098317	transcript	XR_002632007.1	pseudogene	2	n.1479+10181T>A
12	36043248	T	A	PASS	intron_variant	MODIFIER	LOC111098317	111098317	transcript	XR_002632010.1	pseudogene	2	n.1472-2440T>A
12	36043248	T	A	PASS	intron_variant	MODIFIER	LOC111098317	111098317	transcript	XR_002632008.1	pseudogene	2	n.1472-8853T>A
12	36043248	T	A	PASS	intron_variant	MODIFIER	LOC111098317	111098317	transcript	XR_002632009.1	pseudogene	2	n.1472-8856T>A
12	37242098	G	A	PASS	intron_variant	MODIFIER	SENP6	481883	transcript	XM_014118112.2	protein_coding	1	c.53-1652G>A
12	37242098	G	A	PASS	intron_variant	MODIFIER	SENP6	481883	transcript	XM_005627539.3	protein_coding	1	c.53-1652G>A
12	37242098	G	A	PASS	intron_variant	MODIFIER	SENP6	481883	transcript	XM_005627541.3	protein_coding	1	c.53-1652G>A
12	37242098	G	A	PASS	intron_variant	MODIFIER	SENP6	481883	transcript	XM_014118113.2	protein_coding	1	c.53-1652G>A
12	37242098	G	A	PASS	intron_variant	MODIFIER	SENP6	481883	transcript	XM_022426260.1	protein_coding	1	c.53-1652G>A
12	37242098	G	A	PASS	intron_variant	MODIFIER	SENP6	481883	transcript	XM_005627543.3	protein_coding	1	c.53-1652G>A
12	37242098	G	A	PASS	intron_variant	MODIFIER	SENP6	481883	transcript	XM_014118114.2	protein_coding	2	c.26-1652G>A
12	38393288	T	C	PASS	intergenic_region	MODIFIER	LOC100685005-LOC100685246	100685005-100685246	intergenic_region	100685005-100685246		-1	n.38393288T>C
12	39772930	T	A	PASS	intergenic_region	MODIFIER	LOC111098143-LOC106559590	111098143-106559590	intergenic_region	111098143-106559590		-1	n.39772930T>A
12	39840882	G	A	PASS	intergenic_region	MODIFIER	LOC106559590-IRAK1BP1	106559590-481892	intergenic_region	106559590-481892		-1	n.39840882G>A
12	41769852	T	C	PASS	intergenic_region	MODIFIER	LOC100686402-LOC111098335	100686402-111098335	intergenic_region	100686402-111098335		-1	n.41769852T>C
12	43427140	T	A	PASS	intron_variant	MODIFIER	UBE3D	481900	transcript	XM_022426302.1	protein_coding	8	c.1010+4543A>T
12	43427140	T	A	PASS	intron_variant	MODIFIER	UBE3D	481900	transcript	XR_002632043.1	pseudogene	8	n.1080+4543A>T
12	43427140	T	A	PASS	intron_variant	MODIFIER	UBE3D	481900	transcript	XM_022426304.1	protein_coding	8	c.1010+4543A>T
12	43427140	T	A	PASS	intron_variant	MODIFIER	UBE3D	481900	transcript	XM_022426305.1	protein_coding	8	c.1010+4543A>T
12	43427140	T	A	PASS	intron_variant	MODIFIER	UBE3D	481900	transcript	XR_002632044.1	pseudogene	8	n.1080+4543A>T
12	43427140	T	A	PASS	intron_variant	MODIFIER	UBE3D	481900	transcript	XM_022426303.1	protein_coding	8	c.1010+4543A>T
12	43427140	T	A	PASS	intron_variant	MODIFIER	UBE3D	481900	transcript	XM_005627581.2	protein_coding	8	c.1010+4543A>T
12	44142012	G	T	PASS	upstream_gene_variant	MODIFIER	RIPPLY2	611504	transcript	XM_022425762.1	protein_coding	-1	c.-2809G>T
12	44142012	G	T	PASS	intergenic_region	MODIFIER	SNAP91-RIPPLY2	403452-611504	intergenic_region	403452-611504		-1	n.44142012G>T
12	44307956	A	G	PASS	intergenic_region	MODIFIER	LOC100686605-MRAP2	100686605-611524	intergenic_region	100686605-611524		-1	n.44307956A>G
12	45066506	C	T	PASS	intergenic_region	MODIFIER	LOC102151536-LOC111098345	102151536-111098345	intergenic_region	102151536-111098345		-1	n.45066506C>T
12	46389377	G	A	PASS	intergenic_region	MODIFIER	LOC111098347-HTR1E	111098347-481907	intergenic_region	111098347-481907		-1	n.46389377G>A
12	47079661	A	C	PASS	intron_variant	MODIFIER	ORC3	474991	transcript	XM_532228.6	protein_coding	11	c.1186-2184A>C
12	47079661	A	C	PASS	intron_variant	MODIFIER	ORC3	474991	transcript	XM_005627615.3	protein_coding	11	c.1186-2184A>C
12	47079661	A	C	PASS	intron_variant	MODIFIER	ORC3	474991	transcript	XM_022426335.1	protein_coding	11	c.1183-2184A>C
12	47079661	A	C	PASS	intron_variant	MODIFIER	ORC3	474991	transcript	XM_022426336.1	protein_coding	10	c.1081-2184A>C
12	47079661	A	C	PASS	intron_variant	MODIFIER	ORC3	474991	transcript	XM_022426337.1	protein_coding	10	c.757-2184A>C
12	47079661	A	C	PASS	intron_variant	MODIFIER	ORC3	474991	transcript	XM_014118137.2	protein_coding	10	c.1027-2184A>C
12	47079661	A	C	PASS	intron_variant	MODIFIER	ORC3	474991	transcript	XM_014118136.2	protein_coding	9	c.1033-2184A>C
12	47256740	A	G	PASS	intergenic_region	MODIFIER	LOC111098350-SPACA1	111098350-611635	intergenic_region	111098350-611635		-1	n.47256740A>G
12	47281565	G	A	PASS	intergenic_region	MODIFIER	LOC111098350-SPACA1	111098350-611635	intergenic_region	111098350-611635		-1	n.47281565G>A
12	47345207	A	AG	PASS	intergenic_region	MODIFIER	LOC111098350-SPACA1	111098350-611635	intergenic_region	111098350-611635		-1	n.47345207_47345208insG
12	48040278	G	GCA	PASS	intron_variant	MODIFIER	RNGTT	481914	transcript	XM_539035.6	protein_coding	13	c.1439+41618_1439+41619insTG
12	48040278	G	GCA	PASS	intron_variant	MODIFIER	RNGTT	481914	transcript	XM_022426343.1	protein_coding	12	c.1370+41618_1370+41619insTG
12	48040278	G	GCA	PASS	intron_variant	MODIFIER	RNGTT	481914	transcript	XM_022426344.1	protein_coding	13	c.1352+41618_1352+41619insTG
12	48040278	G	GCA	PASS	intron_variant	MODIFIER	RNGTT	481914	transcript	XM_022426346.1	protein_coding	13	c.1439+41618_1439+41619insTG
12	48040278	G	GCA	PASS	intron_variant	MODIFIER	RNGTT	481914	transcript	XM_014118140.2	protein_coding	13	c.1439+41618_1439+41619insTG
12	48180006	G	A	GATKstd	intron_variant	MODIFIER	RNGTT	481914	transcript	XM_539035.6	protein_coding	9	c.1033-3476C>T
12	48180006	G	A	GATKstd	intron_variant	MODIFIER	RNGTT	481914	transcript	XM_022426343.1	protein_coding	9	c.1033-3476C>T
12	48180006	G	A	GATKstd	intron_variant	MODIFIER	RNGTT	481914	transcript	XM_022426344.1	protein_coding	9	c.946-3476C>T
12	48180006	G	A	GATKstd	intron_variant	MODIFIER	RNGTT	481914	transcript	XM_022426346.1	protein_coding	9	c.1033-3476C>T
12	48180006	G	A	GATKstd	intron_variant	MODIFIER	RNGTT	481914	transcript	XM_014118140.2	protein_coding	9	c.1033-3476C>T
12	48404015	T	G	GATKstd	downstream_gene_variant	MODIFIER	LOC102153850	102153850	transcript	XM_005627777.1	protein_coding	-1	c.*1035T>G
12	48404015	T	G	GATKstd	intron_variant	MODIFIER	PM20D2	100856633	transcript	XM_014118141.2	protein_coding	1	c.456+484T>G
12	48404015	T	G	GATKstd	intron_variant	MODIFIER	PM20D2	100856633	transcript	XR_002632074.1	pseudogene	1	n.620+484T>G
12	48852673	C	T	PASS	upstream_gene_variant	MODIFIER	LYRM2	481920	transcript	XM_022426358.1	protein_coding	-1	c.-2662G>A
12	48852673	C	T	PASS	downstream_gene_variant	MODIFIER	MDN1	474995	transcript	XM_005627635.3	protein_coding	-1	c.*2966G>A
12	48852673	C	T	PASS	downstream_gene_variant	MODIFIER	MDN1	474995	transcript	XM_005627636.3	protein_coding	-1	c.*2966G>A
12	48852673	C	T	PASS	intergenic_region	MODIFIER	LYRM2-MDN1	481920-474995	intergenic_region	481920-474995		-1	n.48852673C>T
12	48859072	T	C	PASS	intron_variant	MODIFIER	MDN1	474995	transcript	XM_005627635.3	protein_coding	97	c.16195-53A>G
12	48859072	T	C	PASS	intron_variant	MODIFIER	MDN1	474995	transcript	XM_005627636.3	protein_coding	97	c.16195-53A>G
12	49023199	C	T	PASS	upstream_gene_variant	MODIFIER	MDN1	474995	transcript	XM_005627635.3	protein_coding	-1	c.-2572G>A
12	49023199	C	T	PASS	upstream_gene_variant	MODIFIER	MDN1	474995	transcript	XM_005627636.3	protein_coding	-1	c.-2572G>A
12	49023199	C	T	PASS	intergenic_region	MODIFIER	MDN1-CASP8AP2	474995-481921	intergenic_region	474995-481921		-1	n.49023199C>T
12	49033358	C	T	PASS	intergenic_region	MODIFIER	MDN1-CASP8AP2	474995-481921	intergenic_region	474995-481921		-1	n.49033358C>T
12	49056540	C	G	PASS	intron_variant	MODIFIER	CASP8AP2	481921	transcript	XM_539042.6	protein_coding	3	c.125-1485C>G
12	51104460	C	A	GATKstd	intergenic_region	MODIFIER	LOC111098363-LOC111098176	111098363-111098176	intergenic_region	111098363-111098176		-1	n.51104460C>A
12	51259432	AGG	A	PASS	intergenic_region	MODIFIER	LOC111098363-LOC111098176	111098363-111098176	intergenic_region	111098363-111098176		-1	n.51259433_51259434delGG
12	51973299	T	G	PASS	intergenic_region	MODIFIER	LOC111098176-EPHA7	111098176-474997	intergenic_region	111098176-474997		-1	n.51973299T>G
12	51983856	C	T	PASS	intergenic_region	MODIFIER	LOC111098176-EPHA7	111098176-474997	intergenic_region	111098176-474997		-1	n.51983856C>T
12	55003754	AAG	A	PASS	intron_variant	MODIFIER	UFL1	474999	transcript	XM_532236.7	protein_coding	8	c.793+800_793+801delAG
12	58423183	A	G	PASS	intergenic_region	MODIFIER	LOC111098180-SIM1	111098180-481937	intergenic_region	111098180-481937		-1	n.58423183A>G
12	62735065	A	T	PASS	intron_variant	MODIFIER	PREP	481945	transcript	XM_022426411.1	protein_coding	9	c.1120-12117T>A
13	21032169	A	ATTT	PASS	intergenic_region	MODIFIER	LOC111098540-LOC106559606	111098540-106559606	intergenic_region	111098540-106559606		-1	n.21032169_21032170insTTT
13	23481215	TTCTTTCTTTCTTTCTTTC	T	PASS	intron_variant	MODIFIER	LOC102151170	102151170	transcript	XR_293847.3	pseudogene	1	n.210-1211_210-1194delTCTTTCTTTCTTTCTTTC
13	26832578	G	GAGACTGGA	PASS	intergenic_region	MODIFIER	LOC609806-GSDMC	609806-609825	intergenic_region	609806-609825		-1	n.26832578_26832579insAGACTGGA
13	28082847	T	A	PASS	intergenic_region	MODIFIER	LOC111098453-LOC106559616	111098453-106559616	intergenic_region	111098453-106559616		-1	n.28082847T>A
13	29347021	C	T	PASS	upstream_gene_variant	MODIFIER	TG	482047	transcript	NM_001048104.1	protein_coding	-1	c.-3705C>T
13	29347021	C	T	PASS	intergenic_region	MODIFIER	PHF20L1-TG	608229-482047	intergenic_region	608229-482047		-1	n.29347021C>T
13	30292911	G	GGAGGAA	PASS	intron_variant	MODIFIER	LOC111098558	111098558	transcript	XR_002632490.1	pseudogene	1	n.139-8599_139-8598insTTCCTC
13	30292913	C	A	PASS	intron_variant	MODIFIER	LOC111098558	111098558	transcript	XR_002632490.1	pseudogene	1	n.139-8600G>T
13	37945870	A	AGCCCCCCCCCCCCCGCGCTCCTCCGGCCCGGCGTCCGCGGCGTCGCCG	PASS	splice_region_variant&intron_variant	LOW	ARHGAP39	482103	transcript	XM_022426518.1	protein_coding	14	c.3446-6_3446-5insCGGCGACGCCGCGGACGCCGGGCCGGAGGAGCGCGGGGGGGGGGGGGC
13	37945870	A	AGCCCCCCCCCCCCCGCGCTCCTCCGGCCCGGCGTCCGCGGCGTCGCCG	PASS	upstream_gene_variant	MODIFIER	LRRC24	609936	transcript	XM_847288.3	protein_coding	-1	c.-2005_-2004insCGGCGACGCCGCGGACGCCGGGCCGGAGGAGCGCGGGGGGGGGGGGGC
13	37945870	A	AGCCCCCCCCCCCCCGCGCTCCTCCGGCCCGGCGTCCGCGGCGTCGCCG	PASS	downstream_gene_variant	MODIFIER	LRRC14	482102	transcript	XM_014118751.2	protein_coding	-1	c.*5167_*5168insGCCCCCCCCCCCCCGCGCTCCTCCGGCCCGGCGTCCGCGGCGTCGCCG
13	37945870	A	AGCCCCCCCCCCCCCGCGCTCCTCCGGCCCGGCGTCCGCGGCGTCGCCG	PASS	downstream_gene_variant	MODIFIER	LRRC14	482102	transcript	XM_005628100.2	protein_coding	-1	c.*5167_*5168insGCCCCCCCCCCCCCGCGCTCCTCCGGCCCGGCGTCCGCGGCGTCGCCG
13	37945870	A	AGCCCCCCCCCCCCCGCGCTCCTCCGGCCCGGCGTCCGCGGCGTCGCCG	PASS	downstream_gene_variant	MODIFIER	LRRC14	482102	transcript	XM_005628101.3	protein_coding	-1	c.*5167_*5168insGCCCCCCCCCCCCCGCGCTCCTCCGGCCCGGCGTCCGCGGCGTCGCCG
13	37945870	A	AGCCCCCCCCCCCCCGCGCTCCTCCGGCCCGGCGTCCGCGGCGTCGCCG	PASS	downstream_gene_variant	MODIFIER	LRRC14	482102	transcript	XM_005628102.2	protein_coding	-1	c.*5167_*5168insGCCCCCCCCCCCCCGCGCTCCTCCGGCCCGGCGTCCGCGGCGTCGCCG
13	37945870	A	AGCCCCCCCCCCCCCGCGCTCCTCCGGCCCGGCGTCCGCGGCGTCGCCG	PASS	downstream_gene_variant	MODIFIER	LRRC14	482102	transcript	XM_022426890.1	protein_coding	-1	c.*5167_*5168insGCCCCCCCCCCCCCGCGCTCCTCCGGCCCGGCGTCCGCGGCGTCGCCG
13	58526061	A	T	PASS	intron_variant	MODIFIER	LOC611685	611685	transcript	XM_005628331.3	protein_coding	1	c.32+2339T>A
14	120646	TG	T	PASS	upstream_gene_variant	MODIFIER	LOC102151991	102151991	transcript	XR_293950.2	pseudogene	-1	n.-2886delG
14	120646	TG	T	PASS	intergenic_region	MODIFIER	LOC100856521-LOC102151991	100856521-102151991	intergenic_region	100856521-102151991		-1	n.120647delG
14	257243	C	A	PASS	intergenic_region	MODIFIER	LOC102152036-LOC106559719	102152036-106559719	intergenic_region	102152036-106559719		-1	n.257243C>A
14	8922210	C	CT	PASS	intergenic_region	MODIFIER	ZNF800-GRM8	475207-482270	intergenic_region	475207-482270		-1	n.8922210_8922211insT
14	11826858	A	AT	PASS	upstream_gene_variant	MODIFIER	WASL	475213	transcript	XM_532445.6	protein_coding	-1	c.-1829_-1828insT
14	11826858	A	AT	PASS	intergenic_region	MODIFIER	LOC609321-WASL	609321-475213	intergenic_region	609321-475213		-1	n.11826858_11826859insT
14	26111918	GAC	G	PASS	intron_variant	MODIFIER	LOC111098772	111098772	transcript	XR_002632946.1	pseudogene	3	n.656-2548_656-2547delGT
14	26111918	GAC	G	PASS	intron_variant	MODIFIER	LOC111098772	111098772	transcript	XR_002632945.1	pseudogene	3	n.416+9946_416+9947delGT
14	26111918	GAC	G	PASS	intron_variant	MODIFIER	LOC111098772	111098772	transcript	XR_002632948.1	pseudogene	2	n.360-10916_360-10915delGT
14	26111918	GAC	G	PASS	intron_variant	MODIFIER	LOC111098772	111098772	transcript	XR_002632944.1	pseudogene	3	n.423-2548_423-2547delGT
14	26111918	GAC	G	PASS	intron_variant	MODIFIER	LOC111098772	111098772	transcript	XR_002632947.1	pseudogene	2	n.364-2548_364-2547delGT
14	28651478	G	C	PASS	intergenic_region	MODIFIER	LOC111098673-ETV1	111098673-475246	intergenic_region	111098673-475246		-1	n.28651478G>C
14	28672999	T	C	PASS	intron_variant	MODIFIER	ETV1	475246	transcript	XM_014119122.2	protein_coding	11	c.1254+1790A>G
14	28672999	T	C	PASS	intron_variant	MODIFIER	ETV1	475246	transcript	XM_005628576.3	protein_coding	9	c.1092+1790A>G
14	28672999	T	C	PASS	intron_variant	MODIFIER	ETV1	475246	transcript	XM_014119125.2	protein_coding	10	c.1200+1790A>G
14	28672999	T	C	PASS	intron_variant	MODIFIER	ETV1	475246	transcript	XM_014119126.2	protein_coding	11	c.1197+1790A>G
14	28672999	T	C	PASS	intron_variant	MODIFIER	ETV1	475246	transcript	XM_005628572.3	protein_coding	13	c.1212+1790A>G
14	28672999	T	C	PASS	intron_variant	MODIFIER	ETV1	475246	transcript	XM_005628570.3	protein_coding	13	c.1212+1790A>G
14	28672999	T	C	PASS	intron_variant	MODIFIER	ETV1	475246	transcript	XM_005628573.3	protein_coding	12	c.1212+1790A>G
14	28672999	T	C	PASS	intron_variant	MODIFIER	ETV1	475246	transcript	XM_014119124.2	protein_coding	12	c.1212+1790A>G
14	28672999	T	C	PASS	intron_variant	MODIFIER	ETV1	475246	transcript	XM_022427421.1	protein_coding	12	c.1158+1790A>G
14	28672999	T	C	PASS	intron_variant	MODIFIER	ETV1	475246	transcript	XM_005628574.2	protein_coding	12	c.1212+1790A>G
14	28672999	T	C	PASS	intron_variant	MODIFIER	ETV1	475246	transcript	XM_014119123.2	protein_coding	13	c.1212+1790A>G
14	28672999	T	C	PASS	intron_variant	MODIFIER	ETV1	475246	transcript	XM_022427420.1	protein_coding	13	c.1212+1790A>G
14	28720270	A	C	PASS	intron_variant	MODIFIER	ETV1	475246	transcript	XM_014119122.2	protein_coding	4	c.278-8373T>G
14	28720270	A	C	PASS	intron_variant	MODIFIER	ETV1	475246	transcript	XM_005628576.3	protein_coding	2	c.116-8373T>G
14	28720270	A	C	PASS	intron_variant	MODIFIER	ETV1	475246	transcript	XM_014119125.2	protein_coding	3	c.224-8373T>G
14	28720270	A	C	PASS	intron_variant	MODIFIER	ETV1	475246	transcript	XM_014119126.2	protein_coding	4	c.221-8373T>G
14	28720270	A	C	PASS	intron_variant	MODIFIER	ETV1	475246	transcript	XM_005628572.3	protein_coding	6	c.236-8373T>G
14	28720270	A	C	PASS	intron_variant	MODIFIER	ETV1	475246	transcript	XM_005628570.3	protein_coding	6	c.236-8373T>G
14	28720270	A	C	PASS	intron_variant	MODIFIER	ETV1	475246	transcript	XM_005628573.3	protein_coding	5	c.236-8373T>G
14	28720270	A	C	PASS	intron_variant	MODIFIER	ETV1	475246	transcript	XM_014119124.2	protein_coding	5	c.236-8373T>G
14	28720270	A	C	PASS	intron_variant	MODIFIER	ETV1	475246	transcript	XM_022427421.1	protein_coding	5	c.182-8373T>G
14	28720270	A	C	PASS	intron_variant	MODIFIER	ETV1	475246	transcript	XM_005628574.2	protein_coding	5	c.236-8373T>G
14	28720270	A	C	PASS	intron_variant	MODIFIER	ETV1	475246	transcript	XM_014119123.2	protein_coding	6	c.236-8373T>G
14	28720270	A	C	PASS	intron_variant	MODIFIER	ETV1	475246	transcript	XM_022427420.1	protein_coding	6	c.236-8373T>G
14	30580680	A	C	PASS	intergenic_region	MODIFIER	LOC102152416-LOC111098776	102152416-111098776	intergenic_region	102152416-111098776		-1	n.30580680A>C
14	31173402	C	T	PASS	upstream_gene_variant	MODIFIER	BZW2	100856737	transcript	XM_005628584.3	protein_coding	-1	c.-4620C>T
14	31173402	C	T	PASS	intron_variant	MODIFIER	BZW2	100856737	transcript	XM_003639484.4	protein_coding	1	c.-7-4613C>T
14	31173402	C	T	PASS	intron_variant	MODIFIER	BZW2	100856737	transcript	XM_022427425.1	protein_coding	1	c.-170-12941C>T
14	38176720	T	TA	PASS	intron_variant	MODIFIER	MPP6	482362	transcript	XM_014119000.2	protein_coding	5	c.682-569_682-568insA
14	38176720	T	TA	PASS	intron_variant	MODIFIER	MPP6	482362	transcript	XM_014119002.2	protein_coding	5	c.652-569_652-568insA
14	38176720	T	TA	PASS	intron_variant	MODIFIER	MPP6	482362	transcript	XM_022427490.1	protein_coding	5	c.679-569_679-568insA
14	38176720	T	TA	PASS	intron_variant	MODIFIER	MPP6	482362	transcript	XM_022427491.1	protein_coding	5	c.682-2045_682-2044insA
14	38176720	T	TA	PASS	intron_variant	MODIFIER	MPP6	482362	transcript	XM_022427492.1	protein_coding	4	c.316-569_316-568insA
14	43815579	G	GGA	PASS	intergenic_region	MODIFIER	ADCYAP1R1-LOC102154587	482386-102154587	intergenic_region	482386-102154587		-1	n.43815579_43815580insGA
14	44801324	T	TAA	PASS	intergenic_region	MODIFIER	LOC475273-LOC100684852	475273-100684852	intergenic_region	475273-100684852		-1	n.44801324_44801325insAA
[truncated: 2,517 more rows]

## Sheet: Summary of filtering steps
Filtering step	Number of remaining variants
Homozygous variants in the genome of the sequenced affected dog	2630837
Private homozygous variants in whole genome	1525
Private homozygous protein changing variants in whole genome	6
Private homozygous protein changing variants in critical interval	0a
a The automated variant calling and filtering considered only small variants. As the SELENOP deletion represents a large structural variant, it was not contained in the vcf-file used for variant filtering.
