# Supplementary material for: Deletion of the SELENOP gene leads to CNS atrophy with cerebellar ataxia in dogs
Source: PLoS Genet. 2021 Aug 2;17(8):e1009716. doi: 10.1371/journal.pgen.1009716 (PMC8360551; doi:10.1371/journal.pgen.1009716)
Supplement: S4 Table — (XLSX) [file pgen.1009716.s006.xlsx]

## Sheet: Sheet1
S4 Table. Selenium measurements from frozen EDTA blood samples of the eight puppies of the index family and 21 unrelated control dogs (UCD1 - UCD21).
Puppy Nr.	Genotype at Chr4:66,946,539_66,963,863del17,325	Selenium concentration in μg/l
1	del/del	52.2
2	del/del	63.8
3	del/del	51
4	del/del	79
5	wt/del	146.3
6	wt/del	152.7
7	wt/del	161.9
8	wt/wt	202.4
UCD1	unknown	199.1
UCD2	unknown	242.4
UCD3	unknown	187.3
UCD4	unknown	242.3
UCD5	unknown	206.3
UCD6	unknown	215.4
UCD7	unknown	210.4
UCD8	unknown	240.2
UCD9	unknown	275.6
UCD10	unknown	191.4
UCD11	unknown	265.9
UCD12	unknown	242.3
UCD13	unknown	206.8
UCD14	unknown	182
UCD15	unknown	196.6
UCD16	unknown	184.4
UCD17	unknown	303.6
UCD18	unknown	208
UCD19	unknown	287.5
UCD20	unknown	147.3
UCD21	unknown	143.1
	Genotype at Chr4:66,946,539_66,963,863del17,325	Average selenium concentration ± standard deviation
	del/del	61.5 ± 13.0
	wt/del	153.6 ± 7.8
	wt/wt	202.4
	unknown	218 ± 42.4
